# Supplementary material for: Subgroup level differences of physiological activities in marine Lokiarchaeota
Source: ISME J. 2020 Nov 4;15(3):848–61. doi: 10.1038/s41396-020-00818-5 (PMC8027215; doi:10.1038/s41396-020-00818-5)
Supplement: Supplementary file 2 — Supplementary Tables [file 41396_2020_818_MOESM2_ESM.xlsx]

## Sheet: Table S1
	Table S1. Information of samples analysed in this study.
Subgroup	Sample	Biotope	Sampling Location	latitude and longitude	Bin size (Mbp)	Completeness (%)	Contamination (%)	GC (%)
Loki-3	HMA.SIP.bin2 †	Coastal sediment incubations	Helgoland Mud Area, Germany (238-263 cm)	54.0872 N, 7.9673 E	3.4	75.23	6.22	29.3
Loki-3	DZG (DZG_bin1.240) †	Mangrove sediment	Dongzhai Bay, Haikou, China (10-20 cm)	19.9516 N, 110.5764 E	3.9	87.85	3.74	33
Loki-3	SZ_4 (SZ_4_bin8.338) †	Mangrove sediment	Shenzhen Bay, Shenzhen, China (28-30 cm)	22.5288 N, 114.0300 E	3.7	86.45	2.34	30.6
Loki-3	Hel238.bin.13 †	Coastal sediment	Helgoland Mud Area, Germany (238-263 cm)	54.0872 N, 7.9673 E	4.6	89.25	5.61	29.9
Loki-3	Hel238.bin.105 †	Coastal sediment	Helgoland Mud Area, Germany (238-263 cm)	54.0872 N, 7.9673 E	3.9	85.98	4.21	32.5
Loki-3	Hel238.bin.90 †	Coastal sediment	Helgoland Mud Area, Germany (238-263 cm)	54.0872 N, 7.9673 E	4.2	79.43	4.21	32.2
Loki-2a	SC-2 †	Mangrove sediment	Shenzhen Bay, Shenzhen, China (0-30 cm)	22.5288 N, 114.0300 E	3.74	70.49	1.87	34.19
Loki-2a	AMARA_1S	Lake sediment	NA	44.6085139 N, 27.331375 E	3.66	86.09	0	30.4
Loki-2b	MK-D1	Marine sediment	Omine Ridge, Nankai Trough	NA	4.43	100	0	31.2
Loki-2b	B53_G9	Lake sediment	NA	44.0552806 N, 28.6053 E	3.15	69.41	9.81	34
Loki-3	AMARA_7	Lake sediment	NA	44.6085139 N 27.331375 E	3.11	73.21	1.4	30.4
Loki-3	TEKIR_21	Lake sediment	NA	44.0552806 N 28.6053 E	2.97	71.89	1.56	32.5
Loki-3	AMARA_5S	Lake sediment	NA	44.6085139 N, 27.331375 E	2.41	73.94	0.47	32.1
Loki-3	GC14_75*	NA	NA	NA	5.1	90.29	45.15	31.1
	CR_4	Rifle background sediment	NA	39.5369 N 107.7828 W	4.33	80.45	2.34	44
	AS27yjCOA_147	Anaerobic digestion of organic wastes	NA	NA	5.37	85.21	9.15	56.6
	* GC14_75 is orignate from previously study (Spang et al, 2015. Complex archaea that bridge the gap between prokaryotes and eukaryotes. Nature. 521:173-179)
	MAGs L04, L11, L15 were described in this study: Caceres EF, Lewis WH, Homa F, Martin T, Schramm A, Kjeldsen KU, et al. Near-complete Lokiarchaeota genomes from complex environmental samples using long and short read metagenomic analyses. BioRxiv preprint. 2019;doi.org/10.1101/2019.12.17.879148
	†: MAGs obtained in this study

## Sheet: Table S2
		Table S2 Identity of Lokiarchaeota 16S rRNA gene from clone and metagenomic sequencing.
		KC682077_Loki1	AB644695_Loki1	AB629604_Loki1	AB611605_Loki1	AB094544_Loki2a	JQ989629_Loki2a	KX952655_Loki2a	EU481570_Loki2a	AB019720_Orsi_Loki2a	KJ569638_orsi_Loki2b	AY367345_clone_Loki2b	KJ563970_clone_Loki2b	GU553554_clone_Loki2b	EU332051_Loki2b	KX952485_Loki2b	JQ989630__Loki2b	AB301884__Loki2b	EU332097__Loki2b	SF-6_Loki2b	SF-12_Loki2b	JX472367_Loki3	GQ994340_Loki3	FJ716394_Loki3	GQ927649_Loki3	AY800198Loki3	GQ410848_Loki3	JQ989358_Loki3	AB644733_Loki3	GQ927603_Loki3	AB800568_Loki3	AB800621_orsi_Loki3	JQ817621_Loki3	DQ363819_Loki3	SF-7_Loki3	SF-51_Loki3	SF-114_Loki3	HumF42_Loki3	HumF41_Loki3	HumF34_Loki3	HumF12_Loki3	HumF17_Loki3	HumF19_Loki3	HumF21_Loki3	LigF26_Loki3	LigF7_Loki3	SF36_Loki3	MK-D1	L04_Loki3
Clones	KC682077_Loki1	100	87.3	86.7	86.4	84.6	84.2	83.2	83.9	84	83.2	83.8	84.3	83.6	84	82.8	83	82.9	81.6	82.7	83	83.6	83.1	81.7	82.4	83.5	83.9	81.9	83.6	81.3	83.4	83.4	84.2	82.2	83.9	83.8	83.3	84	82.7	83.3	83.4	83.8	83.9	83.9	83.4	84.2	83.5	83.4	84.1
	AB644695_Loki1	87.3	100	89.8	89.8	85.6	85.2	83.2	84.3	84.1	84	84	84	82.5	82.7	81.9	83.1	83.6	83.9	81.4	81.9	86.1	85.4	82.9	84.5	85.3	85.7	84.2	85.8	83.5	84.7	86.1	86	85	86.1	85.6	85.1	86.1	84.7	85.1	84.6	85.5	85.7	85	84.7	85.8	84.9	83.8	85
	AB629604_Loki1	86.7	89.8	100	92.6	86.7	86.3	85.9	85.6	86.5	83.7	84.4	84.6	82.6	83.6	82.3	83.6	83.3	83	81.7	82.2	86.1	85.6	84.8	84.2	85.3	85.9	85.1	86.2	84.1	85.3	85.2	86.7	84.1	86.6	86.1	86.1	86.8	85.5	86	85.3	86.1	87.3	85.3	85.2	86	85.3	84.1	84.9
	AB611605_Loki1	86.4	89.8	92.6	100	84.6	84.2	83.9	83.2	83.8	82.5	82.3	82.3	80.8	81.4	80.2	81.2	82.5	82.2	79.6	80	84.2	84.3	82.5	83.4	83.6	84.8	83.1	84.5	82.4	83.4	83.8	85.6	83.4	85.4	85	84.4	85.4	83.8	84.6	84.3	85	85.3	83.7	83.5	84.6	83.7	82.4	83.8
	AB094544_Loki2a	84.6	85.6	86.7	84.6	100	99.7	93.3	90.8	90.8	84.6	87.1	87.4	86	87.1	85.8	86.6	85.2	84.6	85.5	86	85.9	85.9	85.7	85.5	86.6	86.3	84.9	86.5	84.7	86.3	86.3	87.3	85	87.3	87	87.1	87.3	86.2	87.1	87	87	87.4	86.9	86.6	86.6	86.7	87	86.6
	JQ989629_Loki2a	84.2	85.2	86.3	84.2	99.7	100	93.2	90.7	90.7	84.4	86.9	87.2	86	87.1	85.8	86.4	85.2	84.5	85.5	85.9	85.7	85.7	85.6	85.3	86.4	86.1	84.7	86.4	84.5	86.1	85.9	87.1	84.7	87.1	86.8	86.9	87.1	86	86.9	86.8	86.8	87.2	86.7	86.4	86.4	86.6	86.8	86.4
	KX952655_Loki2a	83.2	83.2	85.9	83.9	93.3	93.2	100	91.1	92	86.4	86.9	87.5	86	87.1	85.8	86.5	85.9	84.8	85.5	85.9	84.9	86.4	84.6	85.3	86.4	85.7	84.2	85.7	84.1	85	85	86	84.6	86.5	86.7	86.9	86.7	85	86.9	86.3	86.7	86.1	86.6	86.4	85.7	86.4	86.8	86.6
	EU481570_Loki2a	83.9	84.3	85.6	83.2	90.8	90.7	91.1	100	90.7	85.9	85.8	86.4	85.2	86.4	84.8	85.8	85.1	84.5	84.5	84.9	84	85.2	83.1	83.9	85.3	84.7	83.2	85.1	83.7	84.5	84.9	85.1	83.9	85.3	85	85.5	85.4	84.3	85.5	84.9	85	85	85	84.7	85.7	84.7	85.9	85
	AB019720_Orsi_Loki2a	84	84.1	86.5	83.8	90.8	90.7	92	90.7	100	86.6	86.5	87	85.5	86.2	85.3	86.2	85.8	84.5	85.5	85.8	84.4	85.4	84	85	86.6	85.4	83.7	85.3	83.6	84.9	84.3	85.7	83.1	85.8	85.8	85.9	85.8	84.6	85.9	85.4	85.8	85.7	85.3	84.9	85.4	84.9	86.6	85.3
	KJ569638_orsi_Loki2b	83.2	84	83.7	82.5	84.6	84.4	86.4	85.9	86.6	100	93	93	90.8	91.9	90.9	92	91.5	90.6	91	91.3	82.9	83.6	81.6	82.6	84	83.5	81.1	83	80.7	82.5	83.6	83.4	83.4	83.4	83.3	83.7	83.4	82.1	83.7	83.1	83.3	83	83.5	83.5	83.6	83.5	92.8	84
	AY367345_clone_Loki2b	83.8	84	84.4	82.3	87.1	86.9	86.9	85.8	86.5	93	100	99.4	94.6	95.3	94.6	98.1	90.7	92.8	94.3	94.7	83	83.3	82.9	83.3	84.5	84.3	82.2	82.8	81.1	82.9	83.7	84	83.8	84.4	84.4	84.4	84.7	82.8	84.4	84.4	84.4	84.1	84.4	84.2	83.7	84.3	99	85
	KJ563970_clone_Loki2b	84.3	84	84.6	82.3	87.4	87.2	87.5	86.4	87	93	99.4	100	95.2	95.9	95.2	98.6	90.7	92.8	94.9	95.3	83.3	83.9	83.2	83.6	84.8	84.6	82.5	83.1	81.4	83.2	83.4	84.3	83.5	84.7	84.7	84.7	85	83	84.7	84.7	84.7	84.4	84.7	84.4	84	84.6	99	85.3
	GU553554_clone_Loki2b	83.6	82.5	82.6	80.8	86	86	86	85.2	85.5	90.8	94.6	95.2	100	97.4	97.2	93.9	92	93.1	96.8	97.4	82	83.3	82.5	82.6	83.7	83.2	81.6	82.1	80.6	82.6	82.2	83.4	82.8	83.8	83.3	83.5	84.1	82	83.5	83.3	83.3	84	83.3	83.3	83.4	83.4	94.6	84
	EU332051_Loki2b	84	82.7	83.6	81.4	87.1	87.1	87.1	86.4	86.2	91.9	95.3	95.9	97.4	100	97.2	94.6	92.6	93.2	97	97.4	82.6	83.7	83.2	82.9	84	83.7	81.9	82.7	80.9	83	83	83.7	83.4	84.5	84.1	84.4	84.8	82.3	84.4	84.3	84.1	84.6	83.7	83.9	83.7	84	95	84.4
	KX952485_Loki2b	82.8	81.9	82.3	80.2	85.8	85.8	85.8	84.8	85.3	90.9	94.6	95.2	97.2	97.2	100	93.9	92.3	92.7	99.3	99.3	81.6	82.3	82	82.5	83.4	82.5	80.9	81.5	80.1	82	81.9	82.7	82.1	83.4	82.7	83	83.7	81.3	82.9	82.9	82.7	83.5	82.9	82.7	82.1	82.9	94.6	83.4
	JQ989630_Loki2b	83	83.1	83.6	81.2	86.6	86.4	86.5	85.8	86.2	92	98.1	98.6	93.9	94.6	93.9	100	89.7	91.6	93.7	94.1	82.6	83	82.6	82.5	83.8	83.6	81.5	82.4	80.7	82.9	83	83.5	82.3	84	83.6	83.5	84.4	82	83.5	83.6	83.5	83.7	83.6	83.3	83.4	83.4	98.5	84.1
	AB301884_Loki2b	82.9	83.6	83.3	82.5	85.2	85.2	85.9	85.1	85.8	91.5	90.7	90.7	92	92.6	92.3	89.7	100	92.3	91.7	91.9	83.2	83.5	82.1	82.7	83.4	82.9	81.4	82.7	80.7	82.9	83.2	83	83.6	83.6	83.2	83.2	83.6	81.8	83.3	83.1	83.2	83.5	83.5	83.5	83.3	83.5	90.9	84
	EU332097_Loki2b	81.6	83.9	83	82.2	84.6	84.5	84.8	84.5	84.5	90.6	92.8	92.8	93.1	93.2	92.7	91.6	92.3	100	92	92.6	82.1	82.7	81.2	81.8	82.8	81.9	80.3	81.5	79.8	81.5	81.6	82.3	82.2	82.8	82.4	82.7	83.1	80.9	82.7	82	82.4	82.6	82.3	82.3	82.3	82.5	92.7	82.9
	SF-6_Loki2b	82.7	81.4	81.7	79.6	85.5	85.5	85.5	84.5	85.5	91	94.3	94.9	96.8	97	99.3	93.7	91.7	92	100	99.2	81.3	82.2	81.6	82.2	83	82.2	80.6	81.4	79.6	81.8	81.5	82.4	81.7	83	82.3	82.5	83.2	81	82.5	82.6	82.3	83.1	82.6	82.5	81.9	82.6	94.2	83.1
	SF-12_Loki2b	83	81.9	82.2	80	86	85.9	85.9	84.9	85.8	91.3	94.7	95.3	97.4	97.4	99.3	94.1	91.9	92.6	99.2	100	81.8	82.3	82	82.3	83.4	82.7	81	81.7	80.3	81.9	81.9	82.8	82.1	83.4	82.7	83	83.7	81.5	82.9	83	82.7	83.5	82.9	82.7	82.3	82.9	94.8	83.4
	JX472367_Loki3	83.6	86.1	86.1	84.2	85.9	85.7	84.9	84	84.4	82.9	83	83.3	82	82.6	81.6	82.6	83.2	82.1	81.3	81.8	100	94.5	91.8	93.9	94.3	95.4	94	93.9	92.5	94.7	93.3	94.6	91.9	94.7	95.6	95	94.7	94.6	95.1	94.5	95.6	94.5	95	95.3	95.8	95.2	82.7	94.9
	GQ994340_Loki3	83.1	85.4	85.6	84.3	85.9	85.7	86.4	85.2	85.4	83.6	83.3	83.9	83.3	83.7	82.3	83	83.5	82.7	82.2	82.3	94.5	100	93.1	95	95.4	95.9	94.7	95.4	93.7	95.4	94	95.4	93.5	96.5	96	96.3	96.8	95.7	96.4	95.7	96.1	95.6	96.4	96.5	96.1	96.5	83	96.7
	FJ716394_Loki3	81.7	82.9	84.8	82.5	85.7	85.6	84.6	83.1	84	81.6	82.9	83.2	82.5	83.2	82	82.6	82.1	81.2	81.6	82	91.8	93.1	100	92	93.2	93.5	92.7	92.9	91.6	93.6	92.1	92.9	91	93.6	94	94.2	93.8	92.7	94.3	94.2	94.2	95.4	93.6	93.6	93.5	93.8	82.8	93.9
	GQ927649_Loki3	82.4	84.5	84.2	83.4	85.5	85.3	85.3	83.9	85	82.6	83.3	83.6	82.6	82.9	82.5	82.5	82.7	81.8	82.2	82.3	93.9	95	92	100	96	95	93.9	94.2	92.8	94.6	93.6	95.3	92.2	94.9	96.3	96	94.9	94.2	96	95.9	96.3	94.1	95.2	95.4	94.3	95.3	82.7	95.2
	AY800198Loki3	83.5	85.3	85.3	83.6	86.6	86.4	86.4	85.3	86.6	84	84.5	84.8	83.7	84	83.4	83.8	83.4	82.8	83	83.4	94.3	95.4	93.2	96	100	96	94.6	94.4	93.3	95.4	94.2	95.7	92.5	96	97.1	97.2	96	94.7	97.2	96	97.1	95.8	96	96.1	95.4	96	84.1	95.8
	GQ410848_Loki3	83.9	85.7	85.9	84.8	86.3	86.1	85.7	84.7	85.4	83.5	84.3	84.6	83.2	83.7	82.5	83.6	82.9	81.9	82.2	82.7	95.4	95.9	93.5	95	96	100	96.1	95.8	94.7	96	95	97.2	93.9	96.1	97.1	96.8	96.3	96.5	97.1	96.5	97.2	95.7	96.1	96.3	97.8	96.1	84	96.1
	JQ989358_Loki3	81.9	84.2	85.1	83.1	84.9	84.7	84.2	83.2	83.7	81.1	82.2	82.5	81.6	81.9	80.9	81.5	81.4	80.3	80.6	81	94	94.7	92.7	93.9	94.6	96.1	100	95.3	94.4	95.9	94	95.7	92.6	94.9	95.6	95.7	95	98.2	96	95.2	95.7	95.3	94.9	95	95.7	94.9	81.9	94.6
	AB644733_Loki3	83.6	85.8	86.2	84.5	86.5	86.4	85.7	85.1	85.3	83	82.8	83.1	82.1	82.7	81.5	82.4	82.7	81.5	81.4	81.7	93.9	95.4	92.9	94.2	94.4	95.8	95.3	100	95.8	96	94.6	96.1	93.7	95.3	95.4	95.5	95.3	95.8	95.5	95.1	95.4	94.7	95.6	95.6	95.7	95.6	82.7	95.3
	GQ927603_Loki3	81.3	83.5	84.1	82.4	84.7	84.5	84.1	83.7	83.6	80.7	81.1	81.4	80.6	80.9	80.1	80.7	80.7	79.8	79.6	80.3	92.5	93.7	91.6	92.8	93.3	94.7	94.4	95.8	100	94.7	92.9	94.8	91.9	93.7	94	94.1	93.7	95.1	94.1	93.9	94	93.2	93.6	93.6	94.1	93.6	81	93.6
	AB800568_Loki3	83.4	84.7	85.3	83.4	86.3	86.1	85	84.5	84.9	82.5	82.9	83.2	82.6	83	82	82.9	82.9	81.5	81.8	81.9	94.7	95.4	93.6	94.6	95.4	96	95.9	96	94.7	100	94.3	96.4	93.6	95.9	96.3	96	96	96.3	96.1	96	96.4	95.9	95.9	96.3	96.3	96.1	83.1	95.9
	AB800621_orsi_Loki3	83.4	86.1	85.2	83.8	86.3	85.9	85	84.9	84.3	83.6	83.7	83.4	82.2	83	81.9	83	83.2	81.6	81.5	81.9	93.3	94	92.1	93.6	94.2	95	94	94.6	92.9	94.3	100	94.4	92.6	94.5	94.7	95.1	94.4	94.7	95.1	94.3	94.7	93.8	94.3	94.3	95	94.3	83.5	94.6
	JQ817621_Loki3	84.2	86	86.7	85.6	87.3	87.1	86	85.1	85.7	83.4	84	84.3	83.4	83.7	82.7	83.5	83	82.3	82.4	82.8	94.6	95.4	92.9	95.3	95.7	97.2	95.7	96.1	94.8	96.4	94.4	100	93.5	96	96.5	96.2	96.1	95.8	96.5	96.5	96.7	95.6	95.6	95.8	97.1	95.7	83.9	95.6
	DQ363819_Loki3	82.2	85	84.1	83.4	85	84.7	84.6	83.9	83.1	83.4	83.8	83.5	82.8	83.4	82.1	82.3	83.6	82.2	81.7	82.1	91.9	93.5	91	92.2	92.5	93.9	92.6	93.7	91.9	93.6	92.6	93.5	100	93.1	93.3	93.7	93.2	93.6	93.9	93.5	93.5	92.5	92.8	93.2	93.2	93.1	83.1	93.1
	SF-7_Loki3	83.9	86.1	86.6	85.4	87.3	87.1	86.5	85.3	85.8	83.4	84.4	84.7	83.8	84.5	83.4	84	83.6	82.8	83	83.4	94.7	96.5	93.6	94.9	96	96.1	94.9	95.3	93.7	95.9	94.5	96	93.1	100	97	96.7	99.4	95.7	96.7	96.1	97	97.9	95.7	95.7	96.3	95.9	84.3	95.7
	SF-51_Loki3	83.8	85.6	86.1	85	87	86.8	86.7	85	85.8	83.3	84.4	84.7	83.3	84.1	82.7	83.6	83.2	82.4	82.3	82.7	95.6	96	94	96.3	97.1	97.1	95.6	95.4	94	96.3	94.7	96.5	93.3	97	100	98.6	97	95.8	98.6	97.1	100	96.5	96.8	97.1	96.7	97	83.8	96.8
	SF-114_Loki3	83.3	85.1	86.1	84.4	87.1	86.9	86.9	85.5	85.9	83.7	84.4	84.7	83.5	84.4	83	83.5	83.2	82.7	82.5	83	95	96.3	94.2	96	97.2	96.8	95.7	95.5	94.1	96	95.1	96.2	93.7	96.7	98.6	100	96.7	96	100	97.1	98.6	96.7	97.1	97.4	96.5	97.2	83.8	97.1
	HumF42_Loki3	84	86.1	86.8	85.4	87.3	87.1	86.7	85.4	85.8	83.4	84.7	85	84.1	84.8	83.7	84.4	83.6	83.1	83.2	83.7	94.7	96.8	93.8	94.9	96	96.3	95	95.3	93.7	96	94.4	96.1	93.2	99.4	97	96.7	100	95.7	96.7	96.3	97	98.1	95.8	95.8	96.4	96	84.5	95.8
	HumF41_Loki3	82.7	84.7	85.5	83.8	86.2	86	85	84.3	84.6	82.1	82.8	83	82	82.3	81.3	82	81.8	80.9	81	81.5	94.6	95.7	92.7	94.2	94.7	96.5	98.2	95.8	95.1	96.3	94.7	95.8	93.6	95.7	95.8	96	95.7	100	96.1	95.6	95.8	94.9	95.3	95.4	96.1	95.3	82.4	95.3
	HumF34_Loki3	83.3	85.1	86	84.6	87.1	86.9	86.9	85.5	85.9	83.7	84.4	84.7	83.5	84.4	82.9	83.5	83.3	82.7	82.5	82.9	95.1	96.4	94.3	96	97.2	97.1	96	95.5	94.1	96.1	95.1	96.5	93.9	96.7	98.6	100	96.7	96.1	100	97.4	98.6	96.8	97.2	97.5	96.8	97.4	83.8	97.2
	HumF12_Loki3	83.4	84.6	85.3	84.3	87	86.8	86.3	84.9	85.4	83.1	84.4	84.7	83.3	84.3	82.9	83.6	83.1	82	82.6	83	94.5	95.7	94.2	95.9	96	96.5	95.2	95.1	93.9	96	94.3	96.5	93.5	96.1	97.1	97.1	96.3	95.6	97.4	100	97.2	96	96.5	96.5	96.3	96.4	84	96.8
	HumF17_Loki3	83.8	85.5	86.1	85	87	86.8	86.7	85	85.8	83.3	84.4	84.7	83.3	84.1	82.7	83.5	83.2	82.4	82.3	82.7	95.6	96.1	94.2	96.3	97.1	97.2	95.7	95.4	94	96.4	94.7	96.7	93.5	97	100	98.6	97	95.8	98.6	97.2	100	96.7	97	97.2	96.8	97.1	83.8	97
	HumF19_Loki3	83.9	85.7	87.3	85.3	87.4	87.2	86.1	85	85.7	83	84.1	84.4	84	84.6	83.5	83.7	83.5	82.6	83.1	83.5	94.5	95.6	95.4	94.1	95.8	95.7	95.3	94.7	93.2	95.9	93.8	95.6	92.5	97.9	96.5	96.7	98.1	94.9	96.8	96	96.7	100	95.6	95.6	96.1	95.7	84	95.6
	HumF21_Loki3	83.9	85	85.3	83.7	86.9	86.7	86.6	85	85.3	83.5	84.4	84.7	83.3	83.7	82.9	83.6	83.5	82.3	82.6	82.9	95	96.4	93.6	95.2	96	96.1	94.9	95.6	93.6	95.9	94.3	95.6	92.8	95.7	96.8	97.1	95.8	95.3	97.2	96.5	97	95.6	100	99	96.1	99.2	83.8	98.3
	LigF26_Loki3	83.4	84.7	85.2	83.5	86.6	86.4	86.4	84.7	84.9	83.5	84.2	84.4	83.3	83.9	82.7	83.3	83.5	82.3	82.5	82.7	95.3	96.5	93.6	95.4	96.1	96.3	95	95.6	93.6	96.3	94.3	95.8	93.2	95.7	97.1	97.4	95.8	95.4	97.5	96.5	97.2	95.6	99	100	96.3	99.6	83.6	98.2
	LigF7_Loki3	84.2	85.8	86	84.6	86.6	86.4	85.7	85.7	85.4	83.6	83.7	84	83.4	83.7	82.1	83.4	83.3	82.3	81.9	82.3	95.8	96.1	93.5	94.3	95.4	97.8	95.7	95.7	94.1	96.3	95	97.1	93.2	96.3	96.7	96.5	96.4	96.1	96.8	96.3	96.8	96.1	96.1	96.3	100	96.1	83.8	96.1
	SF36_Loki3	83.5	84.9	85.3	83.7	86.7	86.6	86.4	84.7	84.9	83.5	84.3	84.6	83.4	84	82.9	83.4	83.5	82.5	82.6	82.9	95.2	96.5	93.8	95.3	96	96.1	94.9	95.6	93.6	96.1	94.3	95.7	93.1	95.9	97	97.2	96	95.3	97.4	96.4	97.1	95.7	99.2	99.6	96.1	100	83.7	98.3
Metagenomics	MK-D1_Loki2b	83.4	83.8	84.1	82.4	87	86.8	86.8	85.9	86.6	92.8	99	99	94.6	95	94.6	98.5	90.9	92.7	94.2	94.8	82.7	83	82.8	82.7	84.1	84	81.9	82.7	81	83.1	83.5	83.9	83.1	84.3	83.8	83.8	84.5	82.4	83.8	84	83.8	84	83.8	83.6	83.8	83.7	100	84.4
	L04_Loki3	84.1	85	84.9	83.8	86.6	86.4	86.6	85	85.3	84	85	85.3	84	84.4	83.4	84.1	84	82.9	83.1	83.4	94.9	96.7	93.9	95.2	95.8	96.1	94.6	95.3	93.6	95.9	94.6	95.6	93.1	95.7	96.8	97.1	95.8	95.3	97.2	96.8	97	95.6	98.3	98.2	96.1	98.3	84.4	100
	L11_Loki3	83.7	85	85.3	83.7	86.9	86.7	86.6	85.3	85.6	83.8	84.4	84.7	83.3	83.7	82.9	83.6	83.5	82.3	82.6	82.9	95.3	96.7	93.6	95.4	96.3	96.4	95.2	95.8	93.9	96.1	94.6	95.8	93.1	96	97.1	97.4	96.1	95.6	97.5	96.8	97.2	95.9	99.7	99	96.4	99.2	83.8	98.3
	L15_Loki3	83.6	85.8	86.2	84.6	86.8	86.6	85.4	85.7	85.6	83.1	83.3	83.5	82.7	83.1	82.1	82.7	82.7	82	81.5	82.2	94.6	95.8	93.3	94.6	95.3	97.1	96.7	97.5	97.2	96.7	95.4	96.9	94.2	95.6	96	96.5	95.7	97.4	96.7	96	96.1	95.1	95.8	96	96.2	96	83	95.8
	Hel238.bin105_Loki3	83.5	84.9	85.2	83.6	87.1	87	86.7	85.3	85.1	83.7	84.4	84.7	83.6	84	83	83.6	83.8	82.4	82.7	83	95	96.7	93.8	95.3	95.8	96.3	95	95.7	93.7	96	94.7	95.7	93	96	97	97.2	96.1	95.6	97.4	96.7	97.1	95.7	99.6	99.2	96.3	99.3	83.8	98.5
	HMA.SIP.bin2_Loki3	83.7	85.4	86	84.8	87.2	87	86.8	85.2	86	83.5	84.6	84.9	83.4	84.3	82.9	83.7	83.4	82.6	82.5	82.9	95.3	96.1	93.9	96.4	97.2	97.1	95.6	95.6	94.2	96.4	94.9	96.5	93.5	97.1	99.9	98.8	97.1	95.9	98.8	97.1	99.9	96.7	97	97.2	96.7	97.1	84	97
	DZG_bin1.240_Loki3	83.2	84.9	85	83.8	86.3	86.1	86.3	84.9	84.8	83.3	83.7	84	82.7	83.4	82.4	82.9	83.3	82	82.1	82.4	95.1	96.7	93.4	95.6	95.8	96.1	94.9	95.4	93.4	96	94.5	95.6	93.2	95.8	97.1	97.4	96	95.3	97.5	96.4	97.2	95.7	98.6	98.9	96.3	98.8	83.1	98.1
	SZ_4_bin8.338_Loki3	79.3	79.9	80	78.4	82.7	82.6	82.5	80.4	82.3	79.8	80.1	80.3	80.3	80.3	79.9	79.3	79.2	78.6	79.4	79.9	87.9	88.9	87.9	88.9	90	89	88.5	87.6	87.4	88.8	87.8	88.7	86.1	88.9	89.6	89.7	89	88.2	89.8	89	89.7	89.2	89.5	89.7	88.5	89.6	79.6	89.6
	MAG MK-D1 is origiante from Imachi et al. Imachi H, Nobu MK, Nakahara N, Morono Y, Ogawara M, Takaki Y, et al. Isolation of an archaeon at the prokaryote-eukaryote interface. Nature. 2020;577(7791):519-25. MAG L04, L11 and L15 are originate from Caceres et al. (Caceres et al, 2020. Near-complete Lokiarchaeota genomes from complex environmental samples using long and short read metagenomic analyse…
[truncated: 6 more columns]

## Sheet: Table S3
		Table S3 Annotation of Lokiarchaeota MAGs
gene_id	MAG	emapper_kegg	emapper_COG	emapper_arCOG	emapper_annotation	interproscan_IPR	interproscan_annotation	kegg_annotation	nr_accession_number	nr_evalue	nr_bitscore	nr_annotation
bin.105.strict_NODE_1_length_170788_cov_28.550878_1	Hel238.bin.105	NA	COG3580	NA	CoA enzyme activase uncharacterised domain (DUF2229)	IPR018709	CoA enzyme activase, domain of unknown function DUF2229	NA	KUK32501	2.49e-60	209	CoA enzyme activase [Thermoanaerobacterales bacterium 50_218]
bin.105.strict_NODE_1_length_170788_cov_28.550878_100	Hel238.bin.105	K01784	COG0451	NA	NAD-dependent epimerase dehydratase	NA	NA	NA	WP_012173989	2.26e-29	130	epimerase [Desulfococcus oleovorans]
bin.105.strict_NODE_1_length_170788_cov_28.550878_101	Hel238.bin.105	K03616	NA	NA	4fe-4s ferredoxin, iron-sulfur binding	IPR017896	4Fe-4S ferredoxin-type, iron-sulphur binding domain	NA	ACL05556	2.59e-41	156	4Fe-4S ferredoxin iron-sulfur binding domain protein [Desulfatibacillum alkenivorans AK-01]
bin.105.strict_NODE_1_length_170788_cov_28.550878_102	Hel238.bin.105	K03616	NA	NA	4fe-4s ferredoxin, iron-sulfur binding	NA	NA	NA	KPA19267	3.06e-31	129	4Fe-4S ferredoxin [Candidatus Magnetomorum sp. HK-1]
bin.105.strict_NODE_1_length_170788_cov_28.550878_103	Hel238.bin.105	K02492	COG1878	NA	cyclase family	IPR007325	Kynurenine formamidase	NA	WP_093549553	2.96e-22	99.8	metal-dependent hydrolase [Streptomyces sp. DvalAA-43]
bin.105.strict_NODE_1_length_170788_cov_28.550878_104	Hel238.bin.105	NA	NA	NA	BNR/Asp-box repeat	IPR011040	Sialidases	NA	WP_062015142	8.16e-111	339	exo-alpha-sialidase [Aureimonas sp. AU4]
bin.105.strict_NODE_1_length_170788_cov_28.550878_105	Hel238.bin.105	K01784	COG0451	NA	NAD-dependent epimerase dehydratase	NA	NA	NA	WP_012173989	5.32e-38	154	epimerase [Desulfococcus oleovorans]
bin.105.strict_NODE_1_length_170788_cov_28.550878_106	Hel238.bin.105	K03616	NA	NA	4fe-4s ferredoxin, iron-sulfur binding	NA	NA	NA	ACL05556	5.81e-38	147	4Fe-4S ferredoxin iron-sulfur binding domain protein [Desulfatibacillum alkenivorans AK-01]
bin.105.strict_NODE_1_length_170788_cov_28.550878_107	Hel238.bin.105	NA	NA	NA	NA	NA	NA	NA	WP_002558361	3.84e-121	384	hypothetical protein [Bacteroides sp. HPS0048]
bin.105.strict_NODE_1_length_170788_cov_28.550878_108	Hel238.bin.105	NA	COG1145	NA	4fe-4S ferredoxin, iron-sulfur binding domain protein	NA	NA	NA	OLS16397	1.89e-97	303	4Fe-4S ferredoxin [Candidatus Lokiarchaeota archaeon CR_4]
bin.105.strict_NODE_1_length_170788_cov_28.550878_109	Hel238.bin.105	NA	NA	NA	Protein of unknown function (DUF1295)	IPR010721	Protein of unknown function DUF1295	K12343	APR84107	7.3e-60	198	Hypothetical protein A7982_09456 [Minicystis rosea]
bin.105.strict_NODE_1_length_170788_cov_28.550878_11	Hel238.bin.105	K00655	COG0204	NA	1-acyl-sn-glycerol-3-phosphate acyltransferase	NA	NA	NA	KKK44028	2.14e-91	277	2-acyl-glycerophospho-ethanolamine acyltransferase [Lokiarchaeum sp. GC14_75]
bin.105.strict_NODE_1_length_170788_cov_28.550878_110	Hel238.bin.105	K00249	COG1960	arCOG01707	acyl-coa dehydrogenase	NA	NA	NA	OQY24456	0	717	acyl-CoA dehydrogenase [Anaerolineaceae bacterium 4572_32.2]
bin.105.strict_NODE_1_length_170788_cov_28.550878_111	Hel238.bin.105	K00008	COG1063	NA	l-threonine 3-dehydrogenase	IPR013154	Alcohol dehydrogenase, N-terminal	K18369	WP_013780021	4.39e-60	205	L-threonine dehydrogenase [Mahella australiensis]
bin.105.strict_NODE_1_length_170788_cov_28.550878_112	Hel238.bin.105	K03616	NA	NA	4fe-4s ferredoxin, iron-sulfur binding	NA	NA	NA	WP_012610743	1.29e-40	154	4Fe-4S ferredoxin [Desulfatibacillum alkenivorans]
bin.105.strict_NODE_1_length_170788_cov_28.550878_114	Hel238.bin.105	NA	NA	NA	4Fe-4S binding domain protein	IPR029479	Nitroreductase	NA	KKK41259	2.23e-147	422	Nitroreductase [Lokiarchaeum sp. GC14_75]
bin.105.strict_NODE_1_length_170788_cov_28.550878_115	Hel238.bin.105	NA	COG0477	NA	Major Facilitator Superfamily	IPR020846	Major facilitator superfamily domain	NA	GBE20542	3.85e-73	245	major Facilitator Superfamily protein [archaeon BMS3Abin17]
bin.105.strict_NODE_1_length_170788_cov_28.550878_116	Hel238.bin.105	NA	COG3250	NA	Glycosyl hydrolases family 2	IPR017853	Glycoside hydrolase superfamily	K01190	WP_078348494	0	806	DUF4982 domain-containing protein [Mucilaginibacter pedocola]
bin.105.strict_NODE_1_length_170788_cov_28.550878_117	Hel238.bin.105	K14731	COG0657	NA	Alpha beta hydrolase fold-3 domain protein	IPR013094	Alpha/beta hydrolase fold-3	NA	ACL67849	1.57e-82	261	lipolytic enzyme [uncultured bacterium]
bin.105.strict_NODE_1_length_170788_cov_28.550878_118	Hel238.bin.105	K18372	COG1680	NA	Beta-lactamase	IPR001466	Beta-lactamase-related	NA	OLS24736	3.58e-115	351	Esterase EstB [Candidatus Heimdallarchaeota archaeon LC_3]
bin.105.strict_NODE_1_length_170788_cov_28.550878_119	Hel238.bin.105	K03616	NA	NA	4fe-4s ferredoxin, iron-sulfur binding	IPR017896	4Fe-4S ferredoxin-type, iron-sulphur binding domain	NA	WP_012610743	5.75e-37	145	4Fe-4S ferredoxin [Desulfatibacillum alkenivorans]
bin.105.strict_NODE_1_length_170788_cov_28.550878_120	Hel238.bin.105	K03616	NA	NA	4fe-4s ferredoxin, iron-sulfur binding	IPR017896	4Fe-4S ferredoxin-type, iron-sulphur binding domain	NA	ACL05556	2.02e-36	146	4Fe-4S ferredoxin iron-sulfur binding domain protein [Desulfatibacillum alkenivorans AK-01]
bin.105.strict_NODE_1_length_170788_cov_28.550878_121	Hel238.bin.105	NA	NA	NA	Tetratricopeptide repeat	IPR011990	Tetratricopeptide-like helical domain	NA	KKK45795	3.64e-21	105	Tetratricopeptide repeat protein [Lokiarchaeum sp. GC14_75]
bin.105.strict_NODE_1_length_170788_cov_28.550878_123	Hel238.bin.105	K03616	NA	NA	4fe-4s ferredoxin, iron-sulfur binding	IPR017896	4Fe-4S ferredoxin-type, iron-sulphur binding domain	NA	ACL05556	5.6e-34	134	4Fe-4S ferredoxin iron-sulfur binding domain protein [Desulfatibacillum alkenivorans AK-01]
bin.105.strict_NODE_1_length_170788_cov_28.550878_124	Hel238.bin.105	K03616	NA	NA	4fe-4s ferredoxin, iron-sulfur binding	IPR017896	4Fe-4S ferredoxin-type, iron-sulphur binding domain	NA	KKK41996	2.5e-33	137	Electron transport complex subunit RsxB [Lokiarchaeum sp. GC14_75]
bin.105.strict_NODE_1_length_170788_cov_28.550878_125	Hel238.bin.105	K04651	COG0375	NA	Probably plays a role in a hydrogenase nickel cofactor insertion step (By similarity)	IPR000688	Hydrogenase nickel incorporation protein HypA/HybF	NA	OLS15626	3.73e-20	89.4	hydrogenase nickel insertion protein HypA [Candidatus Lokiarchaeota archaeon CR_4]
bin.105.strict_NODE_1_length_170788_cov_28.550878_126	Hel238.bin.105	K03616	NA	NA	4fe-4s ferredoxin, iron-sulfur binding	NA	NA	NA	ACL05556	3.63e-34	134	4Fe-4S ferredoxin iron-sulfur binding domain protein [Desulfatibacillum alkenivorans AK-01]
bin.105.strict_NODE_1_length_170788_cov_28.550878_127	Hel238.bin.105	K03616	NA	NA	4fe-4s ferredoxin, iron-sulfur binding	IPR017896	4Fe-4S ferredoxin-type, iron-sulphur binding domain	NA	SHI95112	1.29e-32	130	4Fe-4S binding domain-containing protein [Desulfatibacillum alkenivorans DSM 16219]
bin.105.strict_NODE_1_length_170788_cov_28.550878_128	Hel238.bin.105	K01784	COG0451	NA	NAD-dependent epimerase dehydratase	IPR017896	4Fe-4S ferredoxin-type, iron-sulphur binding domain	NA	WP_012610743	6.12e-35	139	4Fe-4S ferredoxin [Desulfatibacillum alkenivorans]
bin.105.strict_NODE_1_length_170788_cov_28.550878_129	Hel238.bin.105	NA	COG1145	NA	4Fe-4S Ferredoxin iron-sulfur binding domain protein	IPR017896	4Fe-4S ferredoxin-type, iron-sulphur binding domain	NA	OLS16397	1.66e-102	317	4Fe-4S ferredoxin [Candidatus Lokiarchaeota archaeon CR_4]
bin.105.strict_NODE_1_length_170788_cov_28.550878_130	Hel238.bin.105	K00666,K01897	COG0318	NA	AMP-dependent synthetase and ligase	IPR025110	AMP-binding enzyme C-terminal domain	K05939	KKK43042	0	799	Long-chain-fatty-acid--CoA ligase [Lokiarchaeum sp. GC14_75]
bin.105.strict_NODE_1_length_170788_cov_28.550878_132	Hel238.bin.105	K02035,K12368,K15580,K19226	COG0747	NA	Extracellular solute-binding protein, family 5	NA	NA	NA	OTA42120	6.61e-14	86.3	peptide ABC transporter substrate-binding protein [Symbiobacterium thermophilum]
bin.105.strict_NODE_1_length_170788_cov_28.550878_133	Hel238.bin.105	NA	NA	NA	Transcriptional regulator, TetR family	IPR001647	DNA-binding HTH domain, TetR-type	NA	OJV50052	1.52e-10	68.9	TetR family transcriptional regulator [Burkholderiales bacterium 68-10]
bin.105.strict_NODE_1_length_170788_cov_28.550878_134	Hel238.bin.105	K02033,K12369,K19227	COG0601	NA	ABC transporter (permease)	IPR000515	ABC transporter type 1, transmembrane domain MetI-like	NA	OLS15745	7.01e-119	362	binding-protein-dependent transporters inner membrane component [Candidatus Lokiarchaeota archaeon CR_4]
bin.105.strict_NODE_1_length_170788_cov_28.550878_135	Hel238.bin.105	K02034,K12370,K15582,K19228	COG1173	NA	abc transporter, permease	IPR000515	ABC transporter type 1, transmembrane domain MetI-like	K02034	KKK40961	8.47e-126	372	putative D,D-dipeptide transport system permease protein DdpC [Lokiarchaeum sp. GC14_75]
bin.105.strict_NODE_1_length_170788_cov_28.550878_136	Hel238.bin.105	K02031	COG0444	arCOG00181	ABC transporter	NA	NA	K02031	OLS15743	0	608	putative ABC-type peptide transport system, ATPase component 1 [Candidatus Lokiarchaeota archaeon CR_4]
bin.105.strict_NODE_1_length_170788_cov_28.550878_137	Hel238.bin.105	K02032,K10823	COG4608	NA	Abc transporter	IPR003439	ABC transporter-like	K02032	KKK45599	0	561	Oligopeptide transport ATP-binding protein OppF [Lokiarchaeum sp. GC14_75]
bin.105.strict_NODE_1_length_170788_cov_28.550878_14	Hel238.bin.105	NA	COG5012	NA	corrinoid protein	IPR003759	Cobalamin (vitamin B12)-binding module, cap domain	K00548	KKK43738	1.59e-105	311	Dimethylamine corrinoid protein [Lokiarchaeum sp. GC14_75]
bin.105.strict_NODE_1_length_170788_cov_28.550878_141	Hel238.bin.105	K07107	COG0824	NA	Thioesterase	IPR029069	HotDog domain	K07107	PKN65798	7.89e-41	142	acyl-CoA thioesterase [Deltaproteobacteria bacterium HGW-Deltaproteobacteria-12]
bin.105.strict_NODE_1_length_170788_cov_28.550878_142	Hel238.bin.105	NA	COG2013	arCOG01907	Pfam:DUF124	IPR002838	Mitochondrial biogenesis protein AIM24	NA	WP_012035445	4.51e-54	182	TIGR00266 family protein [Methanocella arvoryzae]
bin.105.strict_NODE_1_length_170788_cov_28.550878_143	Hel238.bin.105	NA	NA	NA	2-oxoacid dehydrogenases acyltransferase (catalytic domain)	IPR001078	2-oxoacid dehydrogenase acyltransferase, catalytic domain	K00658	PKO19292	9.98e-75	237	dehydrogenase [Chloroflexi bacterium HGW-Chloroflexi-10]
bin.105.strict_NODE_1_length_170788_cov_28.550878_144	Hel238.bin.105	NA	NA	NA	Alpha beta hydrolase	IPR029058	Alpha/Beta hydrolase fold	NA	WP_040739973	7.3e-16	81.3	alpha/beta hydrolase [Nocardia tenerifensis]
bin.105.strict_NODE_1_length_170788_cov_28.550878_145	Hel238.bin.105	NA	NA	NA	NA	NA	NA	NA	PID84788	1.41e-63	206	hypothetical protein CSB13_11400 [Chloroflexi bacterium]
bin.105.strict_NODE_1_length_170788_cov_28.550878_146	Hel238.bin.105	K00344	COG0604	NA	Alcohol dehydrogenase zinc-binding domain protein	NA	NA	K00344	KKK44283	7.21e-144	418	Zinc-type alcohol dehydrogenase-like protein [Lokiarchaeum sp. GC14_75]
bin.105.strict_NODE_1_length_170788_cov_28.550878_147	Hel238.bin.105	K15256	COG0500	arCOG02702	O-methyltransferase	IPR029063	S-adenosyl-L-methionine-dependent methyltransferase	K03183	WP_048180868	3.69e-31	121	class I SAM-dependent methyltransferase [Methanosarcina sp. MTP4]
bin.105.strict_NODE_1_length_170788_cov_28.550878_149	Hel238.bin.105	K07874	NA	NA	member RAS oncogene family	IPR027417	P-loop containing nucleoside triphosphate hydrolase	NA	ABW35315	3.74e-31	124	Rab1A1 [Gymnochlora stellata]
bin.105.strict_NODE_1_length_170788_cov_28.550878_15	Hel238.bin.105	K00548	COG0646	NA	Methionine synthase	IPR003726	Homocysteine-binding domain	K00548	KKK43737	1.83e-130	381	Bifunctional homocysteine S-methyltransferase/5,10-methylenetetrahydrofolate reductase [Lokiarchaeum sp. GC14_75]	THF_WL
bin.105.strict_NODE_1_length_170788_cov_28.550878_150	Hel238.bin.105	K01849	COG2185	NA	domain-containing protein	IPR006159	Methylmalonyl-CoA mutase, C-terminal	NA	KKK46145	4.64e-72	220	Methylmalonyl-CoA mutase [Lokiarchaeum sp. GC14_75]
bin.105.strict_NODE_1_length_170788_cov_28.550878_151	Hel238.bin.105	K01848	COG1884	arCOG04232	Methylmalonyl-CoA mutase	IPR006099	Methylmalonyl-CoA mutase, alpha/beta chain, catalytic	NA	KKK42197	0	1043	Methylmalonyl-CoA mutase [Lokiarchaeum sp. GC14_75]
bin.105.strict_NODE_1_length_170788_cov_28.550878_152	Hel238.bin.105	NA	COG1808	NA	Domain of unknown function (DUF389)	NA	NA	NA	ETL95812	7.41e-31	128	hypothetical protein L917_06438, partial [Phytophthora parasitica]
bin.105.strict_NODE_1_length_170788_cov_28.550878_153	Hel238.bin.105	NA	COG3264	NA	mechanosensitive ion channel	IPR006685	Mechanosensitive ion channel MscS	K03442	KKK42297	6.22e-75	240	Miniconductance mechanosensitive channel MscM precursor [Lokiarchaeum sp. GC14_75]
bin.105.strict_NODE_1_length_170788_cov_28.550878_16	Hel238.bin.105	K14083	COG5598	arCOG03405	Trimethylamine corrinoid methyltransferase	IPR010426	Trimethylamine methyltransferase	NA	KKK43736	0	767	Trimethylamine methyltransferase MttB [Lokiarchaeum sp. GC14_75]
bin.105.strict_NODE_1_length_170788_cov_28.550878_17	Hel238.bin.105	NA	NA	NA	GDSL-like Lipase/Acylhydrolase	IPR013830	SGNH hydrolase-type esterase domain	NA	WP_069875762	8.53e-31	123	SGNH/GDSL hydrolase family protein [Fusibacter sp. 3D3]
bin.105.strict_NODE_1_length_170788_cov_28.550878_18	Hel238.bin.105	NA	COG0697	arCOG00271	EamA-like transporter family	NA	NA	NA	KKK40711	1.72e-119	354	putative amino-acid metabolite efflux pump [Lokiarchaeum sp. GC14_75]
bin.105.strict_NODE_1_length_170788_cov_28.550878_2	Hel238.bin.105	NA	COG1924	NA	CoA-substrate-specific enzyme activase	IPR002731	ATPase, BadF/BadG/BcrA/BcrD type	NA	WP_070967247	5.2e-128	378	2-hydroxyglutaryl-CoA dehydratase [Clostridium formicaceticum]
bin.105.strict_NODE_1_length_170788_cov_28.550878_22	Hel238.bin.105	NA	NA	NA	NA	IPR010995	DNA repair Rad51/transcription factor NusA, alpha-helical	NA	KKK40707	2.86e-47	156	DNA repair and recombination protein RadA [Lokiarchaeum sp. GC14_75]
bin.105.strict_NODE_1_length_170788_cov_28.550878_23	Hel238.bin.105	K07301	COG0530	NA	antiporter, caca family	IPR004837	Sodium/calcium exchanger membrane region	K07301	KKK41387	6.89e-152	437	Inner membrane protein YrbG [Lokiarchaeum sp. GC14_75]
bin.105.strict_NODE_1_length_170788_cov_28.550878_24	Hel238.bin.105	NA	NA	NA	NA	IPR003737	N-acetylglucosaminyl phosphatidylinositol deacetylase-related	NA	WP_058533903	2.16e-08	63.2	PIG-L family deacetylase [Legionella saoudiensis]
bin.105.strict_NODE_1_length_170788_cov_28.550878_25	Hel238.bin.105	K03292	COG2211	NA	Major Facilitator Superfamily	IPR020846	Major facilitator superfamily domain	NA	WP_013739683	6.87e-110	342	MFS transporter [Sphaerochaeta coccoides]
bin.105.strict_NODE_1_length_170788_cov_28.550878_26	Hel238.bin.105	K09516,K09835	COG1233	NA	phytoene	IPR002937	Amine oxidase	NA	WP_014195826	2.69e-43	170	MULTISPECIES: NAD(P)/FAD-dependent oxidoreductase [Geobacillus]
bin.105.strict_NODE_1_length_170788_cov_28.550878_27	Hel238.bin.105	K01625	COG0800	NA	Aldolase	IPR000887	KDPG/KHG aldolase	K01625	OGD17336	1.7e-80	252	2-dehydro-3-deoxyphosphogluconate aldolase [Candidatus Atribacteria bacterium RBG_19FT_COMBO_35_14]
bin.105.strict_NODE_1_length_170788_cov_28.550878_28	Hel238.bin.105	NA	NA	NA	Protein of unknown function (DUF2804)	IPR021243	Protein of unknown function DUF2804	NA	PKL40508	2.84e-92	288	DUF2804 domain-containing protein [Spirochaetae bacterium HGW-Spirochaetae-1]
bin.105.strict_NODE_1_length_170788_cov_28.550878_29	Hel238.bin.105	K01845	COG0001	NA	Glutamate-1-semialdehyde aminotransferase	IPR015424	Pyridoxal phosphate-dependent transferase	K01845	KKK40706	0	626	Glutamate-1-semialdehyde 2,1-aminomutase, partial [Lokiarchaeum sp. GC14_75]
bin.105.strict_NODE_1_length_170788_cov_28.550878_3	Hel238.bin.105	NA	COG3581	NA	Inherit from COG: coA-substrate-specific enzyme activase	NA	NA	NA	KJS68752	2.12e-47	176	CoA protein activase [Peptococcaceae bacterium BICA1-7]
bin.105.strict_NODE_1_length_170788_cov_28.550878_30	Hel238.bin.105	K00854	COG1070	NA	FGGY family of carbohydrate kinases, N-terminal domain	NA	NA	K00854	KKK43047	0	819	Xylulose kinase [Lokiarchaeum sp. GC14_75]
bin.105.strict_NODE_1_length_170788_cov_28.550878_31	Hel238.bin.105	K00666,K01897	COG0318	arCOG00856	amp-dependent synthetase and ligase	IPR000873	AMP-dependent synthetase/ligase	NA	KKK43042	0	1016	Long-chain-fatty-acid--CoA ligase [Lokiarchaeum sp. GC14_75]
bin.105.strict_NODE_1_length_170788_cov_28.550878_32	Hel238.bin.105	K07055	COG2520	arCOG10124	Methyltransferase	IPR029063	S-adenosyl-L-methionine-dependent methyltransferase	K07055	KKK43041	4.31e-132	384	tRNA wyosine derivatives biosynthesis protein Taw2 [Lokiarchaeum sp. GC14_75]
bin.105.strict_NODE_1_length_170788_cov_28.550878_34	Hel238.bin.105	NA	COG0477	arCOG00130	major facilitator superfamily MFS_1	IPR020846	Major facilitator superfamily domain	NA	WP_012635427	3.82e-34	142	MFS transporter [Halothermothrix orenii]
bin.105.strict_NODE_1_length_170788_cov_28.550878_36	Hel238.bin.105	K06931	COG0131	arCOG01312	ABC-type uncharacterized transport system	IPR029062	Class I glutamine amidotransferase-like	NA	KYK34971	1.71e-09	70.5	hypothetical protein AYK18_03820 [Theionarchaea archaeon DG-70]
bin.105.strict_NODE_1_length_170788_cov_28.550878_37	Hel238.bin.105	K07446	COG1041	arCOG00047	DNA methylase	IPR029063	S-adenosyl-L-methionine-dependent methyltransferase	NA	OLS11995	1.46e-64	224	Uncharacterized protein RBG13Loki_4404 [Candidatus Lokiarchaeota archaeon CR_4]
bin.105.strict_NODE_1_length_170788_cov_28.550878_38	Hel238.bin.105	K10773	COG0177	arCOG00459	DNA-(Apurinic or apyrimidinic site) lyase	IPR003265	HhH-GPD domain	K10773	KKK43589	5.05e-105	311	Ultraviolet N-glycosylase/AP lyase [Lokiarchaeum sp. GC14_75]
bin.105.strict_NODE_1_length_170788_cov_28.550878_39	Hel238.bin.105	NA	NA	NA	NA	IPR022764	Peptidase S54, rhomboid domain	NA	WP_002481045	8.09e-09	60.8	MULTISPECIES: rhomboid family intramembrane serine protease [Staphylococcus]
bin.105.strict_NODE_1_length_170788_cov_28.550878_4	Hel238.bin.105	NA	NA	NA	NA	NA	NA	NA	GBD86719	1.32e-10	73.9	ser-Thr-rich glycosyl-phosphatidyl-inositol-anchored membrane family protein [bacterium BMS3Abin03]
bin.105.strict_NODE_1_length_170788_cov_28.550878_40	Hel238.bin.105	K00573	COG2518	arCOG00976	Catalyzes the methyl esterification of L-isoaspartyl residues in peptides and proteins that result from spontaneous decomposition of normal L-aspartyl and L-asparaginyl residues. It plays a role in the repair and or degradation of damaged proteins (By similarity)	NA	NA	NA	KXA96195	1.5e-26	115	protein-L-isoaspartate O-methyltransferase [candidate divison MSBL1 archaeon SCGC-AAA259I14]
bin.105.strict_NODE_1_length_170788_cov_28.550878_41	Hel238.bin.105	NA	NA	NA	NA	IPR005358	Putative zinc- or iron-chelating domain containing protein	NA	OLS13918	4.43e-44	160	hypothetical protein RBG13Loki_2467 [Candidatus Lokiarchaeota archaeon CR_4]
bin.105.strict_NODE_1_length_170788_cov_28.550878_43	Hel238.bin.105	K00812	COG0436	arCOG01131	alanine aminotransferase	NA	NA	NA	KKK41907	0	592	Glutamate-pyruvate aminotransferase AlaA [Lokiarchaeum sp. GC14_75]
bin.105.strict_NODE_1_length_170788_cov_28.550878_44	Hel238.bin.105	K06915	COG0433	arCOG00280	Domain of unknown function DUF87	IPR027417	P-loop containing nucleoside triphosphate hydrolase	NA	WP_055076589	3.76e-51	195	ATP-binding protein [Pseudanabaena sp. 'Roaring Creek']
bin.105.strict_NODE_1_length_170788_cov_28.550878_46	Hel238.bin.105	NA	COG0420	arCOG00397	Metallophosphoesterase	IPR029052	Metallo-dependent phosphatase-like	NA	OLS30962	5.99e-45	171	DNA double-strand break repair protein Mre11 [Candidatus Thorarchaeota archaeon AB_25]
bin.105.strict_NODE_1_length_170788_cov_28.550878_47	Hel238.bin.105	K03546	COG0419	NA	SMC domain protein	NA	NA	K03546	OLS30961	2.47e-62	230	DNA double-strand break repair Rad50 ATPase [Candidatus Thorarchaeota archaeon AB_25]
bin.105.strict_NODE_1_length_170788_cov_28.550878_48	Hel238.bin.105	NA	NA	NA	NA	IPR009072	Histone-fold	NA	KKK40341	2.54e-11	65.9	small GTP-binding domain protein [Lokiarchaeum sp. GC14_75]
bin.105.strict_NODE_1_length_170788_cov_28.550878_49	Hel238.bin.105	K03622	COG1581	arCOG01753	Binds double-stranded DNA tightly but without sequence specificity. It is distributed uniformly and abundantly on the chromosome, suggesting a role in chromatin architecture. However, it does not significantly compact DNA. Binds rRNA and mRNA in vivo. May play a role in maintaining the structural and functional stability of RNA, and, perhaps, ribosomes (By similarity)	IPR002775	DNA/RNA-binding protein Alba-like	K03622	OGS44227	5.59e-29	108	DNA-binding protein Alba [Euryarchaeota archaeon RBG_13_57_23]
bin.105.strict_NODE_1_length_170788_cov_28.550878_51	Hel238.bin.105	K13280	COG0681	NA	signal peptidase	NA	NA	K13280	OLS12043	4.01e-34	135	putative signal peptidase I [Candidatus Lokiarchaeota archaeon CR_4]
bin.105.strict_NODE_1_length_170788_cov_28.550878_53	Hel238.bin.105	NA	COG1597	NA	Diacylglycerol kinase	IPR016064	NAD kinase/diacylglycerol kinase-like domain	K07029	KKK43998	1.87e-167	477	Diacylglycerol kinase [Lokiarchaeum sp. GC14_75]
bin.105.strict_NODE_1_length_170788_cov_28.550878_54	Hel238.bin.105	NA	NA	NA	Methyltransferase, type 11	IPR029063	S-adenosyl-L-methionine-dependent methyltransferase	NA	KKK43999	7.51e-85	258	SAM-dependent methyltransferase [Lokiarchaeum sp. GC14_75]
bin.105.strict_NODE_1_length_170788_cov_28.550878_55	Hel238.bin.105	NA	NA	NA	peptidase m28	NA	NA	K19701	KKK44000	6.22e-141	414	Aminopeptidase YwaD precursor [Lokiarchaeum sp. GC14_75]
bin.105.strict_NODE_1_length_170788_cov_28.550878_56	Hel238.bin.105	K01641,K07068	COG1545	arCOG01285	DUF35 OB-fold domain	IPR022002	Domain of unknown function DUF35, rubredoxin-like zinc ribbon domain, N-terminal	K07068	AFI78484	9.53e-35	126	protein containing DUF35 [uncultured bacterium ws156A7]
bin.105.strict_NODE_1_length_170788_cov_28.550878_57	Hel238.bin.105	K00626,K00632	COG0183	arCOG01278	Acetyl-CoA acetyltransferase	IPR020617	Thiolase, C-terminal	K00626	KXB09045	8.22e-153	447	hypothetical protein AKJ60_01100, partial [candidate divison MSBL1 archaeon SCGC-AAA385M11]
bin.105.strict_NODE_1_length_170788_cov_28.550878_58	Hel238.bin.105	K17865,K19659	COG2030	NA	MaoC domain protein dehydratase	IPR002539	MaoC-like domain	K22540	OLS13836	1.93e-49	164	acyl dehydratase MaoC [Candidatus Lokiarchaeota archaeon CR_4]
bin.105.strict_NODE_1_length_170788_cov_28.550878_6	Hel238.bin.105	NA	COG3581	NA	Inherit from COG: coA-substrate-specific enzyme activase	IPR018709	CoA enzyme activase, domain of unknown function DUF2229	NA	WP_081460136	5.3e-78	254	CoA protein activase [Tepidanaerobacter acetatoxydans]
bin.105.strict_NODE_1_length_170788_cov_28.550878_60	Hel238.bin.105	NA	NA	NA	NA	NA	NA	NA	KMQ52327	2.62e-36	144	hypothetical protein CHISP_0594 [Chitinispirillum alkaliphilum]
bin.105.strict_NODE_1_length_170788_cov_28.550878_61	Hel238.bin.105	K19221	COG2109	NA	adenosyltransferase	IPR003724	ATP:cob(I)alamin adenosyltransferase CobA/CobO/ButR	K19221	KPL21683	2.38e-47	160	cob(I)yrinic acid a,c-diamide adenosyltransferase [Anaerolineae bacterium SM23_84]
bin.105.strict_NODE_1_length_170788_cov_28.550878_62	Hel238.bin.105	NA	COG2043	NA	Uncharacterised ArCR, COG2043	IPR003748	Protein of unknown function DUF169	NA	AFI78483	2.19e-53	182	protein containing DUF169 [uncultured bacterium ws156A7]
bin.105.strict_NODE_1_length_170788_cov_28.550878_64	Hel238.bin.105	K01039	COG1788	NA	Glutaconate CoA-transferase subunit A	NA	NA	NA	KKK43866	5.6e-153	436	Glutaconate CoA-transferase subunit A [Lokiarchaeum sp. GC14_75]
bin.105.strict_NODE_1_length_170788_cov_28.550878_65	Hel238.bin.105	NA	COG2061	arCOG04396	amino acid-binding ACT domain-containing protein	NA	NA	NA	KKK41440	1.69e-65	206	threonine dehydratase [Lokiarchaeum sp. GC14_75]
bin.105.strict_NODE_1_length_170788_cov_28.550878_66	Hel238.bin.105	K00003	COG0460	arCOG01351	Homoserine dehydrogenase (EC 1.1.1.3)	IPR001342	Homoserine dehydrogenase, catalytic	K00003	KKK44769	2.79e-155	447	Homoserine dehydrogenase [Lokiarchaeum sp. GC14_75]
bin.105.strict_NODE_1_length_170788_cov_28.550878_67	Hel238.bin.105	K01733	COG0498	arCOG01436	Threonine synthase	IPR029144	Threonine synthase, N-terminal	K01733	KKK41443	0	589	Threonine synthase [Lokiarchaeum sp. GC14_75]
bin.105.strict_NODE_1_length_170788_cov_28.550878_68	Hel238.bin.105	K01079,K02203	COG0560	NA	Phosphoserine phosphatase homoserine phosphotransferase bifunctional protein	NA	NA	K02203	KKK44402	4.03e-81	249	mannosyl-3-phosphoglycerate phosphatase [Lokiarchaeum sp. GC14_75]
bin.105.strict_NODE_1_length_170788_cov_28.550878_69	Hel238.bin.105	K01040	COG2057	NA	Glutaconate CoA-transferase	NA	NA	NA	KKK43865	0	514	3-oxoadipate CoA-transferase subunit B [Lokiarchaeum sp. GC14_75]
bin.105.strict_NODE_1_length_170788_cov_28.550878_7	Hel238.bin.105	NA	NA	NA	Inherit from NOG: SMC domain-containing protein	NA	NA	NA	SDM14004	1.08e-76	268	AAA domain-containing protein [Microbacterium sp. cl140]
bin.105.strict_NODE_1_length_170788_cov_28.550878_71	Hel238.bin.105	K00219,K00354,K15870,K15873	COG1902	NA	NADH flavin oxidoreductase NADH oxidase	NA	NA	NA	CAI78629	3.13e-113	363	NADH:flavin oxidoreductases, Old Yellow Enzyme family [uncultured delta proteobacterium]
bin.105.strict_NODE_1_length_170788_cov_28.550878_72	Hel238.bin.105	NA	NA	NA	4Fe-4S Ferredoxin iron-sulfur binding domain protein	NA	NA	NA	KKK45012	0	578	Heterodisulfide reductase subunit A-like protein [Lokiarchaeum sp. GC14_75]
bin.105.strict_NODE_1_length_170788_cov_28.550878_73	Hel238.bin.105	K02039	COG3398	arCOG02611	Transcriptional regulator, ArsR family	NA	NA	NA	KKK42203	6.86e-88	269	Helix-turn-helix domain protein [Lokiarchaeum sp. GC14_75]
bin.105.strict_NODE_1_length_170788_cov_28.550878_74	Hel238.bin.105	NA	NA	NA	NA	IPR007269	Isoprenylcysteine carboxyl methyltransferase	NA	WP_091227469	3.81e-10	67.4	isoprenylcysteine carboxylmethyltransferase family protein [Fontibacillus panacisegetis]
bin.105.strict_NODE_1_length_170788_cov_28.550878_75	Hel238.bin.105	NA	COG0778	arCOG00289	nitroreductase	IPR017896	4Fe-4S ferredoxin-type, iron-sulphur binding domain	NA	KKK42200	6.61e-132	382	malonic semialdehyde reductase RutE [Lokiarchaeum sp. GC14_75]
bin.105.strict_NODE_1_length_170788_cov_28.550878_76	Hel238.bin.105	K19285,K19286	COG0778	NA	Nitroreductase family	IPR000415	Nitroreductase-like	K19285	KXH70089	5.91e-111	329	nitroreductase [Candidatus Thorarchaeota archaeon SMTZ1-83]
bin.105.strict_NODE_1_length_170788_cov_28.550878_77	Hel238.bin.105	K03929	COG2272	NA	Para-nitrobenzyl esterase	IPR002018	Carboxylesterase, type B	K03929	KKK41999	3.85e-154	457	Para-nitrobenzyl esterase [Lokiarchaeum sp. GC14_75]
bin.105.strict_NODE_1_length_170788_cov_28.550878_78	Hel238.bin.105	K03292	COG2211	NA	Major Facilitator Superfamily	IPR020846	Major facilitator superfamily domain	NA	PKL75220	3.91e-100	317	MFS transporter [Candidatus Melainabacteria bacterium HGW-Melainabacteria-1]
bin.105.strict_NODE_1_length_170788_cov_28.550878_8	Hel238.bin.105	NA	NA	NA	(Lipo)protein	IPR011889	Bacterial surface protein 26-residue repeat	NA	WP_020213968	1.2e-146	444	BspA family leucine-rich repeat surface protein [Flavobacterium rivuli]
bin.105.strict_NODE_1_length_170788_cov_28.550878_80	Hel238.bin.105	K07588	COG1703	NA	Lao ao transport system ATPase	IPR027417	P-loop containing nucleoside triphosphate hydrolase	K07588	KKK46144	0	512	putative GTPase [Lokiarchaeum sp. GC14_75]
bin.105.strict_NODE_1_length_170788_cov_28.550878_82	Hel238.bin.105	K01811,K15922	COG1501	NA	Family 31	NA	NA	K15922	WP_028306459	0	721	alpha-glucosidase [Desulfitibacter alkalitolerans]
bin.105.strict_NODE_1_length_170788_cov_28.550878_83	Hel238.bin.105	NA	COG2407	NA	L-fucose isomerase, C-terminal domain	IPR015888	L-fucose isomerase, C-terminal	NA	WP_078696978	0	600	fucose isomerase [Caloramator quimbayensis]
bin.105.strict_NODE_1_length_170788_cov_28.550878_84	Hel238.bin.105	K00616	COG0176	NA	Transaldolase is important for the balance of metabolites in the pentose-phosphate pathway (By similarity)	IPR001585	Transaldolase/Fructose-6-phosphate aldolase	K00616	WP_027309107	6.06e-111	326	MULTISPECIES: transaldolase [Caloramator]
bin.105.strict_NODE_1_length_170788_cov_28.550878_85	Hel238.bin.105	K08220	NA	NA	Major Facilitator Superfamily	IPR020846	Major facilitator superfamily domain	K08220	OIO99884	8.74e-101	314	MFS transporter [Bacteroidetes bacterium CG2_30_33_31]
bin.105.strict_NODE_1_length_170788_cov_28.550878_86	Hel238.bin.105	NA	NA	NA	hydrolase	IPR029058	Alpha/Beta hydrolase fold	NA	KKK42136	4.13e-85	266	Soluble epoxide hydrolase [Lokiarchaeum sp. GC14_75]
bin.105.strict_NODE_1_length_170788_cov_28.550878_87	Hel238.bin.105	K03616	NA	NA	4fe-4s ferredoxin, iron-sulfur binding	IPR017896	4Fe-4S ferredoxin-type, iron-sulphur binding domain	NA	KKK41996	1.81e-28	124	Electron transport complex subunit RsxB [Lokiarchaeum sp. GC14_75]
bin.105.strict_NODE_1_length_170788_cov_28.550878_88	Hel238.bin.105	K01784	COG0451	NA	NAD-dependent epimerase dehydratase	NA	NA	NA	WP_012173989	1.89e-38	155	epimerase [Desulfococcus oleovorans]
bin.105.strict_NODE_1_length_170788_cov_28.550878_89	Hel238.bin.105	NA	COG0673	NA	oxidoreductase	IPR016040	NAD(P)-binding domain	NA	WP_029421364	0	540	gfo/Idh/MocA family oxidoreductase [Alicyclobacillus macrosporangiidus]
bin.105.strict_NODE_1_length_170788_cov_28.550878_9	Hel238.bin.105	NA	COG1924	NA	CoA-substrate-specific enzyme activase	IPR002731	ATPase, BadF/BadG/BcrA/BcrD type	NA	OLS13368	6.34e-169	482	CoA-substrate-specific enzyme activase [Candidatus Lokiarchaeota archaeon CR_4]
bin.105.strict_NODE_1_length_170788_cov_28.550878_90	Hel238.bin.105	K01733	COG0498	NA	Threonine synthase	IPR004450	Threonine synthase-like	K01733	PKB60204	1.6e-158	460	threonine synthase [SAR202 cluster bacterium Ae2-Chloro-G1]
bin.105.strict_NODE_1_length_170788_cov_28.550878_91	Hel238.bin.105	NA	COG2855	NA	membrane	IPR018383	Uncharacterised protein family UPF0324, prokaryote	K19239	WP_067407243	2.5e-109	335	putative sulfate exporter family transporter [Sporosarcina sp. HYO08]
bin.105.strict_NODE_1_length_170788_cov_28.550878_92	Hel238.bin.105	NA	NA	NA	peptidase c45 acyl-coenzyme a 6-aminopenicillanic acid acyl-transferase	NA	NA	NA	WP_013408614	6.38e-15	82	peptidase C45 [Leadbetterella byssophila]
bin.105.strict_NODE_1_length_170788_cov_28.550878_93	Hel238.bin.105	K03616	NA	NA	4fe-4s ferredoxin, iron-sulfur binding	IPR017896	4Fe-4S ferredoxin-type, iron-sulphur binding domain	NA	SHI95112	6.87e-37	145	4Fe-4S binding domain-containing protein [Desulfatibacillum alkenivorans DSM 16219]
bin.105.strict_NODE_1_length_170788_cov_28.550878_94	Hel238.bin.105	NA	NA	NA	acetyl xylan esterase	IPR029058	Alpha/Beta hydrolase fold	NA	ASV74750	0	546	Glycoprotein gp2 [Thermogutta terrifontis]
bin.105.strict_NODE_1_length_170788_cov_28.550878_95	Hel238.bin.105	NA	NA	NA	Domain of unknown function (DUF2088)	IPR018657	Domain of unknown function DUF2088	NA	OPX23265	1.27e-114	350	[Fe-S]
bin.105.strict_NODE_1_length_170788_cov_28.550878_96	Hel238.bin.105	K03738,K11389	COG2414	NA	Aldehyde ferredoxin oxidoreductase	IPR013983	Aldehyde ferredoxin oxidoreductase, N-terminal	NA	KJS49012	0	541	hypothetical protein VR66_10935 [Peptococcaceae bacterium BRH_c23]
bin.105.strict_NODE_1_length_170788_cov_28.550878_97	Hel238.bin.105	NA	COG1142	NA	Inherit from arNOG: 4Fe-4S ferredoxin, iron-sulfur binding	IPR017896	4Fe-4S ferredoxin-type, iron-sulphur binding domain	NA	WP_081908025	1.16e-37	135	4Fe-4S dicluster domain-containing protein [Clostridiales bacterium DRI-13]
bin.105.strict_NODE_1_length_170788_cov_28.550878_98	Hel238.bin.105	NA	NA	NA	NA	IPR003033	SCP2 sterol-binding domain	NA	NA	NA	NA	NA
bin.105.strict_NODE_1_length_170788_cov_28.550878_99	Hel238.bin.105	K03616	NA	NA	4fe-4s ferredoxin, iron-sulfur binding	IPR017896	4Fe-4S ferredoxin-type, iron-sulphur binding domain	NA	KKK45476	1.84e-34	137	Electron transport complex subunit RsxB [Lokiarchaeum sp. GC14_75]
bin.105.strict_NODE_10_length_63638_cov_22.567219_10	Hel238.bin.105	K07060	COG1439	arCOG00721	nucleotide binding protein, PINc	NA	NA	NA	KKK40882	7.42e-23	96.3	Endoribonuclease Nob1 [Lokiarchaeum sp. GC14_75]
bin.105.strict_NODE_10_length_63638_cov_22.567219_11	Hel238.bin.105	K04799	COG0258	arCOG04050	Structure-specific nuclease with 5'-flap endonuclease and 5'-3' exonuclease activities involved in DNA replication and repair. During DNA replication, cleaves the 5'-overhanging flap structure that is generated by displacement synthesis when DNA polymerase encounters the 5'-end of a downstream Okazaki fragment. Binds the unpaired 3'-DNA end and kinks the DNA to facilitate 5' cleavage specificity.…	IPR006085	XPG N-terminal	K04799	KKK40881	0	529	Flap endonuclease 1 [Lokiarchaeum sp. GC14_75]
bin.105.strict_NODE_10_length_63638_cov_22.567219_12	Hel238.bin.105	K13525	COG0464	arCOG01308	AAA family ATPase, CDC48 subfamily	NA	NA	K13525	KKK40880	0	1199	VCP-like ATPase [Lokiarchaeum sp. GC14_75]
bin.105.strict_NODE_10_length_63638_cov_22.567219_13	Hel238.bin.105	K06915	COG0433	arCOG00280	Bipolar DNA helicase	IPR027417	P-loop containing nucleoside triphosphate hydrolase	K06915	KKK40878	0	763	AAA-like domain protein [Lokiarchaeum sp. GC14_75]
bin.105.strict_NODE_10_length_63638_cov_22.567219_15	Hel238.bin.105	K00854	COG1070	NA	FGGY family of carbohydrate kinases, N-terminal domain	NA	NA	K00864	KKK40876	0	798	Glycerol kinase [Lokiarchaeum sp. GC14_75]
bin.105.strict_NODE_10_length_63638_cov_22.567219_19	Hel238.bin.105	K08152,K08162	NA	NA	Major facilitator superfamily	IPR020846	Major facilitator superfamily domain	K08152	KKK40872	4.76e-142	416	Multidrug resistance protein MdtH [Lokiarchaeum sp. GC14_75]
bin.105.strict_NODE_10_length_63638_cov_22.567219_2	Hel238.bin.105	NA	NA	NA	NA	IPR003033	SCP2 sterol-binding domain	NA	OLS13310	1.74e-20	88.6	hypothetical protein RBG13Loki_3093 [Candidatus Lokiarchaeota archaeon CR_4]
bin.105.strict_NODE_10_length_63638_cov_22.567219_20	Hel238.bin.105	NA	NA	NA	NA	IPR020846	Major facilitator superfamily domain	NA	KKK40872	1.58e-23	101	Multidrug resistance protein MdtH [Lokiarchaeum sp. GC14_75]
bin.105.strict_NODE_10_length_63638_cov_22.567219_21	Hel238.bin.105	NA	COG1960	NA	Acyl-CoA dehydrogenase, C-terminal domain	IPR006091	Acyl-CoA oxidase/dehydrogenase, central domain	NA	KKK40871	0	678	Acyl-CoA dehydrogenase [Lokiarchaeum sp. GC14_75]
bin.105.strict_NODE_10_length_63638_cov_22.567219_22	Hel238.bin.105	K00850	COG0205	NA	ec 2.7.1.11	IPR000023	Phosphofructokinase domain	K00850	KKK40869	0	631	Pyrophosphate--fructose 6-phosphate 1-phosphotransferase [Lokiarchaeum sp. GC14_75]
bin.105.strict_NODE_10_length_63638_cov_22.567219_23	Hel238.bin.105	K06874	COG1779	arCOG04265	Zinc finger protein	IPR004457	Zinc finger, ZPR1-type	K06874	KKK44185	1.29e-82	253	ZPR1 zinc-finger domain protein [Lokiarchaeum sp. GC14_75]
bin.105.strict_NODE_10_length_63638_cov_22.567219_24	Hel238.bin.105	K00172,K00189	COG1014	arCOG01603	oxidoreductase subunit gamma	IPR011894	2-oxoacid:acceptor oxidoreductase, gamma subunit, pyruvate/2-ketoisovalerate	NA	KKK40867	6.37e-92	275	2-oxoacid:ferredoxin oxidoreductase, gamma subunit [Lokiarchaeum sp. GC14_75]
bin.105.strict_NODE_10_length_63638_cov_22.567219_25	Hel238.bin.105	K00171	COG1144	arCOG01605	pyruvate ferredoxin flavodoxin oxidoreductase, delta subunit	IPR011898	2-oxoacid:acceptor oxidoreductase, delta subunit, pyruvate/2-ketoisovalerate	K00188	KKK40866	4.34e-46	153	2-oxoacid:ferredoxin oxidoreductase, delta subunit [Lokiarchaeum sp. GC14_75]
bin.105.strict_NODE_10_length_63638_cov_22.567219_26	Hel238.bin.105	K00186	COG0674	arCOG01608	Ferredoxin oxidoreductase	NA	NA	K00186	KKK44182	0	677	2-oxoacid:ferredoxin oxidoreductase, alpha subunit [Lokiarchaeum sp. GC14_75]
bin.105.strict_NODE_10_length_63638_cov_22.567219_27	Hel238.bin.105	K00170	COG1013	arCOG01601	ferredoxin oxidoreductase subunit beta	IPR029061	Thiamin diphosphate-binding fold	NA	KKK44181	8.41e-163	464	2-oxoacid:ferredoxin oxidoreductase, beta subunit [Lokiarchaeum sp. GC14_75]
bin.105.strict_NODE_10_length_63638_cov_22.567219_29	Hel238.bin.105	NA	COG0249	arCOG02497	Cell surface	IPR011050	Pectin lyase fold/virulence factor	NA	KKK41325	6.52e-20	102	Periplasmic copper-binding protein (NosD) [Lokiarchaeum sp. GC14_75]
bin.105.strict_NODE_10_length_63638_cov_22.567219_3	Hel238.bin.105	K00854,K00880,K11216	COG0111	NA	Autoinducer-2 (AI-2) kinase	NA	NA	NA	GBD26946	1.28e-75	256	Autoinducer-2 kinase [bacterium HR30]
bin.105.strict_NODE_10_length_63638_cov_22.567219_31	Hel238.bin.105	NA	NA	NA	NA	IPR011990	Tetratricopeptide-like helical domain	NA	NA	NA	NA	NA
bin.105.strict_NODE_10_length_63638_cov_22.567219_33	Hel238.bin.105	K07930	NA	NA	RAB	IPR027417	P-loop containing nucleoside triphosphate hydrolase	K07930	OLS12906	3.46e-62	199	small GTP-binding protein [Candidatus Lokiarchaeota archaeon CR_4]
bin.105.strict_NODE_10_length_63638_cov_22.567219_39	Hel238.bin.105	K07566	COG0009	NA	Sua5 YciO YrdC YwlC family protein	IPR017945	DHBP synthase RibB-like alpha/beta domain	K07566	KKK44180	1.11e-95	287	Threonylcarbamoyl-AMP synthase [Lokiarchaeum sp. GC14_75]
bin.105.strict_NODE_10_length_63638_cov_22.567219_4	Hel238.bin.105	K09141	COG2078	arCOG01336	AMMECR1	IPR027623	AmmeMemoRadiSam system protein A	K09141	OLS15850	9.64e-74	231	ammecr1 domain-containing protein [Candidatus Lokiarchaeota archaeon CR_4]
bin.105.strict_NODE_10_length_63638_cov_22.567219_40	Hel238.bin.105	K06963,K07446	COG1818	arCOG00084	THUMP domain protein	IPR004114	THUMP domain	NA	KKK44179	1.64e-64	204	tRNA sulfurtransferase [Lokiarchaeum sp. GC14_75]
bin.105.strict_NODE_10_length_63638_cov_22.567219_41	Hel238.bin.105	NA	NA	NA	NA	IPR013926	CGI121/TPRKB	NA	KKK44178	3.22e-37	138	Kinase binding protein [Lokiarchaeum sp. GC14_75]
bin.105.strict_NODE_10_length_63638_cov_22.567219_42	Hel238.bin.105	K16785	COG0619	arCOG02250	cobalt abc transporter	IPR003339	ABC/ECF transporter, transmembrane component	K16785	KKK44177	8.52e-124	361	Energy-coupling factor transporter transmembrane protein EcfT [Lokiarchaeum sp. GC14_75]
bin.105.strict_NODE_10_length_63638_cov_22.567219_43	Hel238.bin.105	K16787	COG1122	arCOG00202	ABC transporter related	IPR027417	P-loop containing nucleoside triphosphate hydrolase	K16787	KKK44176	1.13e-119	353	Energy-coupling factor transporter ATP-binding protein EcfA2 [Lokiarchaeum sp. GC14_75]
bin.105.strict_NODE_10_length_63638_cov_22.567219_44	Hel238.bin.105	K16785,K16786,K16787	COG1122	NA	Abc transporter, ATP-binding protein	IPR027417	P-loop containing nucleoside triphosphate hydrolase	K16786	KKK44175	4.15e-128	374	putative HMP/thiamine import ATP-binding protein YkoD [Lokiarchaeum sp. GC14_75]
bin.105.strict_NODE_10_length_63638_cov_22.567219_45	Hel238.bin.105	NA	COG0618	arCOG01565	phosphoesterase RecJ domain protein	NA	NA	NA	KKK44174	2.5e-82	262	putative manganese-dependent inorganic pyrophosphatase [Lokiarchaeum sp. GC14_75]
bin.105.strict_NODE_10_length_63638_cov_22.567219_46	Hel238.bin.105	K04798	COG1382	arCOG01342	Molecular chaperone capable of stabilizing a range of proteins. Seems to fulfill an ATP-independent, HSP70-like function in archaeal de novo protein folding (By similarity)	IPR002777	Prefoldin beta-like	NA	KKK44173	1.11e-28	109	Prefoldin subunit beta [Lokiarchaeum sp. GC14_75]
bin.105.strict_NODE_10_length_63638_cov_22.567219_47	Hel238.bin.105	NA	NA	NA	NA	IPR015419	CTAG/Pcc1 family	NA	KUK01260	5.72e-06	50.1	Uncharacterized protein XD44_0686 [Methanobacteriaceae archaeon 41_258]
bin.105.strict_NODE_10_length_63638_cov_22.567219_48	Hel238.bin.105	K02921	COG1997	arCOG04208	Binds to the 23S rRNA (By similarity)	IPR011332	Zinc-binding ribosomal protein	K02921	KKK44171	4.6e-43	144	50S ribosomal protein L37Ae [Lokiarchaeum sp. GC14_75]
bin.105.strict_NODE_10_length_63638_cov_22.567219_49	Hel238.bin.105	K12589	COG2123	arCOG01574	Probably involved in the 3'- 5' degradation of a variety of RNA species	IPR015847	Exoribonuclease, phosphorolytic domain 2	K12589	KKK44170	7.88e-152	434	Exosome complex component Rrp42 [Lokiarchaeum sp. GC14_75]
bin.105.strict_NODE_10_length_63638_cov_22.567219_5	Hel238.bin.105	K01465	COG0044	arCOG00689	dihydroorotase EC 3.5.2.3	IPR004722	Dihydroorotase	K01465	KKK40887	0	533	Dihydroorotase [Lokiarchaeum sp. GC14_75]
bin.105.strict_NODE_10_length_63638_cov_22.567219_50	Hel238.bin.105	K11600	COG0689	arCOG01575	Probably involved in the 3'- 5' degradation of a variety of RNA species	IPR011807	Exosome complex component Rrp41	K11600	KKK44169	1.09e-155	442	Exosome complex component Rrp41 [Lokiarchaeum sp. GC14_75]
bin.105.strict_NODE_10_length_63638_cov_22.567219_51	Hel238.bin.105	K03679	COG1097	arCOG00678	Probably involved in degradation of a variety of RNA species	NA	NA	K03679	KKK44168	8.61e-129	375	Exosome complex component Rrp4 [Lokiarchaeum sp. GC14_75]
bin.105.strict_NODE_10_length_63638_cov_22.567219_52	Hel238.bin.105	K14574	COG1500	arCOG04187	RNA-associated protein	IPR019783	Ribosome maturation protein SBDS, N-terminal	K14574	OLS12751	8.69e-82	255	ribosome maturation protein sbds [Candidatus Lokiarchaeota archaeon CR_4]
bin.105.strict_NODE_10_length_63638_cov_22.567219_53	Hel238.bin.105	K03432	COG0638	arCOG00971	Component of the proteasome core, a large protease complex with broad specificity involved in protein degradation (By similarity)	IPR001353	Proteasome, subunit alpha/beta	K03432	KKK46417	2.83e-138	396	Proteasome subunit alpha [Lokiarchaeum sp. GC14_75]
bin.105.strict_NODE_10_length_63638_cov_22.567219_54	Hel238.bin.105	K00113,K03390	COG1150	arCOG00964	CoB CoM heterodisulfide reductase, subunit C	IPR017896	4Fe-4S ferredoxin-type, iron-sulphur binding domain	NA	KKK41920	1.14e-57	195	CoB--CoM heterodisulfide reductase iron-sulfur subunit C [Lokiarchaeum sp. GC14_75]
bin.105.strict_NODE_10_length_63638_cov_22.567219_55	Hel238.bin.105	NA	NA	NA	NA	IPR005455	Profilin	NA	OLS13863	1.66e-06	54.7	hypothetical protein RBG13Loki_2540 [Candidatus Lokiarchaeota archaeon CR_4]
bin.105.strict_NODE_10_length_63638_cov_22.567219_56	Hel238.bin.105	NA	COG4044	arCOG04612	Uncharacterized protein conserved in archaea (DUF2110)	IPR016757	Uncharacterised conserved protein UCP019322	NA	WP_004067068	4.86e-33	129	DUF2110 domain-containing protein [Thermococcus litoralis]
bin.105.strict_NODE_10_length_63638_cov_22.567219_57	Hel238.bin.105	NA	NA	NA	NA	IPR002656	Acyltransferase 3	NA	KKK46421	2.38e-149	437	Acyltransferase family protein [Lokiarchaeum sp. GC14_75]
bin.105.strict_NODE_10_length_63638_cov_22.567219_59	Hel238.bin.105	K02657,K07657	NA	NA	response regulator	IPR001789	Signal transduction response regulator, receiver domain	K02658	KKK44157	1.64e-141	411	Signal transduction response regulator [Lokiarchaeum sp. GC14_75]
bin.105.strict_NODE_10_length_63638_cov_22.567219_6	Hel238.bin.105	K16317	COG1901	arCOG01239	Specifically catalyzes the N1-methylation of pseudouridine at position 54 (Psi54) in tRNAs (By similarity)	IPR007158	tRNA (pseudouridine(54)-N(1))-methyltransferase, TrmY	K16317	KKK40886	6.38e-37	137	tRNA (pseudouridine(54)-N(1))-methyltransferase [Lokiarchaeum sp. GC14_75]
bin.105.strict_NODE_10_length_63638_cov_22.567219_60	Hel238.bin.105	NA	NA	NA	Histidine kinase	NA	NA	K18444	KKK44156	5.27e-120	353	Signal transduction response regulator [Lokiarchaeum sp. GC14_75]
bin.105.strict_NODE_10_length_63638_cov_22.567219_61	Hel238.bin.105	K03124	COG1405	arCOG01981	Stabilizes TBP binding to an archaeal box-A promoter. Also responsible for recruiting RNA polymerase II to the pre- initiation complex (DNA-TBP-TFIIB) (By similarity)	IPR013137	Zinc finger, TFIIB-type	NA	KKK44155	4.04e-178	502	Transcription initiation factor IIB [Lokiarchaeum sp. GC14_75]
bin.105.strict_NODE_10_length_63638_cov_22.567219_62	Hel238.bin.105	K07220	COG1392	arCOG02640	phosphate transport	IPR018445	Putative phosphate transport regulator	NA	PIU18303	5.86e-11	70.1	TIGR00153 family protein [Elusimicrobia bacterium CG08_land_8_20_14_0_20_44_26]
bin.105.strict_NODE_10_length_63638_cov_22.567219_63	Hel238.bin.105	K03306	COG0306	arCOG02267	Phosphate transporter	IPR001204	Phosphate transporter	K03306	OLS29586	2.82e-60	206	Sulfate permease CysP [Candidatus Heimdallarchaeota archaeon AB_125]
bin.105.strict_NODE_10_length_63638_cov_22.567219_65	Hel238.bin.105	K03568	COG0312	arCOG00321	zinc-dependent protease	IPR002510	Metalloprotease TldD/PmbA	K03568	KKK42651	0	698	protease TldD [Lokiarchaeum sp. GC14_75]
bin.105.strict_NODE_10_length_63638_cov_22.567219_66	Hel238.bin.105	K03592	COG0312	arCOG00322	peptidase U62, modulator of DNA gyrase	IPR002510	Metalloprotease TldD/PmbA	NA	KKK42650	1.42e-120	365	peptidase PmbA [Lokiarchaeum sp. GC14_75]
bin.105.strict_NODE_10_length_63638_cov_22.567219_7	Hel238.bin.105	K03106	COG0541	arCOG01228	Involved in targeting and insertion of nascent membrane proteins into the cytoplasmic membrane. Binds to the hydrophobic signal sequence of the ribosome-nascent chain (RNC) as it emerges from the ribosomes. The SRP-RNC complex is then targeted to the cytoplasmic membrane where it interacts with the SRP receptor FtsY (By similarity)	IPR013822	Signal recognition particle, SRP54 subunit, helical bundle	K03106	KKK40885	0	706	Signal recognition particle 54 kDa protein [Lokiarchaeum sp. GC14_75]
bin.105.strict_NODE_10_length_63638_cov_22.567219_8	Hel238.bin.105	K03263	COG0231	arCOG04277	Functions by promoting the formation of the first peptide bond (By similarity)	IPR001884	Translation elongation factor IF5A	K03263	KKK40884	1.11e-78	238	Translation initiation factor 5A [Lokiarchaeum sp. GC14_75]
bin.105.strict_NODE_10_length_63638_cov_22.567219_9	Hel238.bin.105	K00858	COG0061	arCOG01348	Catalyzes the phosphorylation of NAD to NADP. Utilizes ATP and other nucleoside triphosphates as well as inorganic polyphosphate as a source of phosphorus (By similarity)	IPR016064	NAD kinase/diacylglycerol kinase-like domain	K00858	KKK40883	9.17e-151	433	putative inorganic polyphosphate/ATP-NAD kinase [Lokiarchaeum sp. GC14_75]
bin.105.strict_NODE_100_length_11608_cov_26.246553_1	Hel238.bin.105	K00796	COG0294	arCOG02817	Dihydropteroate synthase (EC 2.5.1.15)	IPR000489	Pterin-binding domain	K00796	KKK41379	1.81e-138	401	Dihydropteroate synthase [Lokiarchaeum sp. GC14_75]
bin.105.strict_NODE_100_length_11608_cov_26.246553_10	Hel238.bin.105	K02434	COG0064	arCOG01718	Allows the formation of correctly charged Asn-tRNA(Asn) or Gln-tRNA(Gln) through the transamidation of misacylated Asp- tRNA(Asn) or Glu-tRNA(Gln) in organisms which lack either or both of asparaginyl-tRNA or glutaminyl-tRNA synthetases. The reaction takes place in the presence of glutamine and ATP through an activated phospho-Asp-tRNA(Asn) or phospho-Glu-tRNA(Gln) (By similarity)	NA	NA	K02434	KKK43671	5.7e-142	416	Aspartyl/glutamyl-tRNA(Asn/Gln) amidotransferase subunit B, partial [Lokiarchaeum sp. GC14_75]
bin.105.strict_NODE_100_length_11608_cov_26.246553_11	Hel238.bin.105	K07131	COG2018	arCOG02603	Roadblock LC7 family protein	IPR004942	Roadblock/LAMTOR2 domain	NA	KKK43670	6.48e-58	183	Roadblock/LC7 domain protein [Lokiarchaeum sp. GC14_75]
bin.105.strict_NODE_100_length_11608_cov_26.246553_2	Hel238.bin.105	K01489,K12234	COG1478	arCOG02714	F420-dependent oxidoreductase	NA	NA	K22099	KKK41377	1.04e-139	402	Coenzyme F420:L-glutamate ligase [Lokiarchaeum sp. GC14_75]
bin.105.strict_NODE_100_length_11608_cov_26.246553_3	Hel238.bin.105	K05715,K18690	COG2074	arCOG01967	ATP cone domain	IPR027417	P-loop containing nucleoside triphosphate hydrolase	K05715	WP_013798947	1.95e-73	237	2-phosphoglycerate kinase [Methanotorris igneus]
bin.105.strict_NODE_100_length_11608_cov_26.246553_5	Hel238.bin.105	K00809	COG1899	NA	Deoxyhypusine synthase	IPR002773	Deoxyhypusine synthase	K00809	OLS12372	1.94e-113	341	Deoxyhypusine synthase [Candidatus Lokiarchaeota archaeon CR_4]
bin.105.strict_NODE_100_length_11608_cov_26.246553_6	Hel238.bin.105	K02626	COG1945	NA	Pyruvoyl-dependent arginine decarboxylase	IPR002724	Pyruvoyl-dependent arginine decarboxylase	K02626	OLS14923	3.94e-73	227	pyruvoyl-dependent arginine decarboxylase [Candidatus Lokiarchaeota archaeon CR_4]
bin.105.strict_NODE_100_length_11608_cov_26.246553_7	Hel238.bin.105	K01893	COG0017	arCOG00407	asparaginyl-tRNA synthetase	IPR012340	Nucleic acid-binding, OB-fold	K01893	KKK41376	0	744	Asparagine--tRNA ligase [Lokiarchaeum sp. GC14_75]
bin.105.strict_NODE_100_length_11608_cov_26.246553_8	Hel238.bin.105	K01069	COG0491	arCOG00505	Metallo-beta-lactamase superfamily	IPR001279	Metallo-beta-lactamase	NA	KKK43905	1.24e-96	294	putative metallo-hydrolase [Lokiarchaeum sp. GC14_75]
bin.105.strict_NODE_100_length_11608_cov_26.246553_9	Hel238.bin.105	K02433	COG0154	NA	Allows the formation of correctly charged Gln-tRNA(Gln) through the transamidation of misacylated Glu-tRNA(Gln) in organisms which lack glutaminyl-tRNA synthetase. The reaction takes place in the presence of glutamine and ATP through an activated gamma-phospho-Glu-tRNA(Gln) (By similarity)	IPR023631	Amidase signature domain	K02433	KKK44555	0	697	Glutamyl-tRNA(Gln) amidotransferase subunit A [Lokiarchaeum sp. GC14_75]
bin.105.strict_NODE_101_length_11384_cov_27.262404_1	Hel238.bin.105	NA	NA	NA	NA	IPR009339	Protein of unknown function DUF998	NA	KKK44230	4.9e-47	163	Frag1/DRAM/Sfk1 family protein [Lokiarchaeum sp. GC14_75]
bin.105.strict_NODE_101_length_11384_cov_27.262404_10	Hel238.bin.105	NA	COG0663	NA	transferase, hexapeptide repeat	IPR011004	Trimeric LpxA-like	NA	KKK43550	5.3e-88	271	acetyltransferase, partial [Lokiarchaeum sp. GC14_75]
bin.105.strict_NODE_101_length_11384_cov_27.262404_11	Hel238.bin.105	NA	NA	NA	NA	IPR011004	Trimeric LpxA-like	NA	KKK42874	6.3e-107	332	Bacterial transferase hexapeptide (six repeats) [Lokiarchaeum sp. GC14_75]
bin.105.strict_NODE_101_length_11384_cov_27.262404_12	Hel238.bin.105	NA	NA	NA	NA	IPR011004	Trimeric LpxA-like	NA	KKK42874	3.57e-97	308	Bacterial transferase hexapeptide (six repeats) [Lokiarchaeum sp. GC14_75]
bin.105.strict_NODE_101_length_11384_cov_27.262404_13	Hel238.bin.105	NA	NA	NA	NA	IPR011004	Trimeric LpxA-like	NA	KKK40636	1.14e-106	322	Bacterial transferase hexapeptide (six repeats) [Lokiarchaeum sp. GC14_75]
bin.105.strict_NODE_101_length_11384_cov_27.262404_2	Hel238.bin.105	K01872,K07050	COG2872	arCOG01254	Functions in trans to edit the amino acid moiety from	IPR012947	Threonyl/alanyl tRNA synthetase, SAD	K07050	KKK43543	5.73e-135	387	Alanyl-tRNA editing protein AlaX-M [Lokiarchaeum sp. GC14_75]
bin.105.strict_NODE_101_length_11384_cov_27.262404_5	Hel238.bin.105	NA	NA	NA	NA	IPR011004	Trimeric LpxA-like	NA	KKK43550	8.8e-108	322	acetyltransferase, partial [Lokiarchaeum sp. GC14_75]
bin.105.strict_NODE_101_length_11384_cov_27.262404_6	Hel238.bin.105	NA	NA	NA	NA	IPR011004	Trimeric LpxA-like	NA	KKK42874	0	659	Bacterial transferase hexapeptide (six repeats) [Lokiarchaeum sp. GC14_75]
bin.105.strict_NODE_101_length_11384_cov_27.262404_7	Hel238.bin.105	K06940	COG0727	arCOG02579	Pfam:UPF0153	IPR005358	Putative zinc- or iron-chelating domain containing protein	K06940	WP_011762142	1.02e-22	96.3	YkgJ family cysteine cluster protein [Pyrobaculum islandicum]
bin.105.strict_NODE_101_length_11384_cov_27.262404_8	Hel238.bin.105	K00001	COG1063	arCOG01459	Catalyzes the NAD(P)( )-dependent oxidation of D-glucose to D-gluconate via gluconolactone. Can utilize both NAD( ) and NADP( ) as electron acceptor. Is involved in the degradation of glucose through a	IPR013154	Alcohol dehydrogenase, N-terminal	K00001	KKK42873	8.01e-152	438	D-arabitol-phosphate dehydrogenase [Lokiarchaeum sp. GC14_75]
bin.105.strict_NODE_101_length_11384_cov_27.262404_9	Hel238.bin.105	K12251,K18540	COG0388	NA	Nitrilase cyanide hydratase and apolipoprotein N-acyltransferase	IPR003010	Carbon-nitrogen hydrolase	NA	KKK42872	1.87e-130	378	(R)-stereoselective amidase [Lokiarchaeum sp. GC14_75]
bin.105.strict_NODE_102_length_11185_cov_24.201386_1	Hel238.bin.105	NA	COG2110	NA	Appr-1-p processing domain protein	NA	NA	K23518	OHB82069	1.06e-63	200	O-acetyl-ADP-ribose deacetylase [Planctomycetes bacterium RBG_19FT_COMBO_48_8]
bin.105.strict_NODE_102_length_11185_cov_24.201386_10	Hel238.bin.105	K07944	NA	NA	ADP-ribosylation factor-like	IPR006762	Gtr1/RagA G protein	K07944	OLS14133	1.69e-31	129	ADP-ribosylation factor-like protein 3-like [Candidatus Lokiarchaeota archaeon CR_4]
bin.105.strict_NODE_102_length_11185_cov_24.201386_11	Hel238.bin.105	NA	NA	NA	NA	NA	NA	NA	KKK41446	2.79e-74	242	hypothetical protein Lokiarch_42980 [Lokiarchaeum sp. GC14_75]
bin.105.strict_NODE_102_length_11185_cov_24.201386_12	Hel238.bin.105	NA	NA	NA	NA	IPR011528	Nuclease-related domain, NERD	NA	KON33999	1.99e-09	65.1	hypothetical protein AC479_02360 [miscellaneous Crenarchaeota group-6 archaeon AD8-1]
bin.105.strict_NODE_102_length_11185_cov_24.201386_2	Hel238.bin.105	NA	NA	NA	NA	IPR005358	Putative zinc- or iron-chelating domain containing protein	NA	AIE92793	5.64e-19	89.7	hypothetical protein [uncultured marine group II/III euryarchaeote AD1000_28_C09]
bin.105.strict_NODE_102_length_11185_cov_24.201386_4	Hel238.bin.105	K13010,K19715	COG0399	NA	DegT DnrJ EryC1 StrS aminotransferase	IPR000653	DegT/DnrJ/EryC1/StrS aminotransferase	NA	GAK59841	1.71e-176	507	L-alanine:N-amidino-3-keto-scyllo-inosamine aminotransferase [Candidatus Vecturithrix granuli]
bin.105.strict_NODE_102_length_11185_cov_24.201386_5	Hel238.bin.105	NA	NA	NA	NA	IPR026392	Exosortase/Archaeosortase domain	NA	KKK45370	1.55e-90	282	Transmembrane exosortase [Lokiarchaeum sp. GC14_75]
bin.105.strict_NODE_102_length_11185_cov_24.201386_6	Hel238.bin.105	K00584	COG1962	NA	Tetrahydromethanopterin S-methyltransferase (EC 2.1.1.86)	IPR011005	Dihydropteroate synthase-like	NA	KKK45369	1.23e-170	483	Tetrahydromethanopterin S-methyltransferase subunit H [Lokiarchaeum sp. GC14_75]
bin.105.strict_NODE_102_length_11185_cov_24.201386_7	Hel238.bin.105	K07944	NA	NA	ADP-ribosylation factor-like	IPR006762	Gtr1/RagA G protein	K07952	KKK41438	0	584	small GTP-binding domain protein, Gtr1/RagA G protein-domain signature [Lokiarchaeum sp. GC14_75]
bin.105.strict_NODE_102_length_11185_cov_24.201386_8	Hel238.bin.105	K07123	COG2144	arCOG00640	methanogenesis marker protein 2	IPR010918	AIR synthase-related protein, C-terminal domain	K07123	KKK41439	4.77e-133	390	Selenide, water dikinase [Lokiarchaeum sp. GC14_75]
bin.105.strict_NODE_102_length_11185_cov_24.201386_9	Hel238.bin.105	K06966	COG1611	arCOG02431	Possible lysine decarboxylase	IPR031100	LOG family	NA	KKK44768	4.18e-54	177	putative lysine decarboxylase [Lokiarchaeum sp. GC14_75]
bin.105.strict_NODE_103_length_10924_cov_25.961464_1	Hel238.bin.105	NA	NA	NA	NA	IPR001851	ABC transporter, permease	NA	KXH72992	3.79e-14	75.5	hypothetical protein AM325_08790 [Candidatus Thorarchaeota archaeon SMTZ1-45]
bin.105.strict_NODE_103_length_10924_cov_25.961464_10	Hel238.bin.105	NA	NA	NA	NA	IPR008930	Terpenoid cyclases/protein prenyltransferase alpha-alpha toroid	NA	KYK35974	5.6e-153	441	nitrogen fixation protein NifH [Theionarchaea archaeon DG-70-1]
bin.105.strict_NODE_103_length_10924_cov_25.961464_2	Hel238.bin.105	K01995,K01998	COG0411	NA	Branched-chain amino acid transport system permease protein LivM branched-chain amino acid transport ATP-binding protein livG	IPR027417	P-loop containing nucleoside triphosphate hydrolase	K01995	OLS21408	6.67e-132	381	Lipopolysaccharide export system ATP-binding protein LptB [Candidatus Thorarchaeota archaeon AB_25]
bin.105.strict_NODE_103_length_10924_cov_25.961464_3	Hel238.bin.105	K01996	COG0410	NA	ABC transporter	IPR003439	ABC transporter-like	K01996	KXH77683	1.52e-129	374	ABC transporter ATP-binding protein [Candidatus Thorarchaeota archaeon SMTZ1-83]
bin.105.strict_NODE_103_length_10924_cov_25.961464_4	Hel238.bin.105	NA	COG1413	arCOG02966	PBS lyase HEAT-like repeat	NA	NA	K06072	WP_083623659	6.91e-49	188	NACHT domain-containing protein [Planktothrix serta]
bin.105.strict_NODE_103_length_10924_cov_25.961464_5	Hel238.bin.105	K00666,K01897	COG0318	NA	amp-dependent synthetase and ligase	IPR025110	AMP-binding enzyme C-terminal domain	K01897	OLS27009	0	880	Long-chain-fatty-acid--CoA ligase [Candidatus Thorarchaeota archaeon AB_25]
bin.105.strict_NODE_103_length_10924_cov_25.961464_6	Hel238.bin.105	K06950	COG1418	arCOG01860	Metal-dependent phosphohydrolase	NA	NA	K06950	KKK41647	3.57e-74	231	putative hydrolase [Lokiarchaeum sp. GC14_75]
bin.105.strict_NODE_103_length_10924_cov_25.961464_8	Hel238.bin.105	K03701	COG0178	NA	ABC transporter related	IPR003439	ABC transporter-like	NA	KKK45311	0	1211	UvrABC system protein A [Lokiarchaeum sp. GC14_75]
bin.105.strict_NODE_103_length_10924_cov_25.961464_9	Hel238.bin.105	NA	COG0357	arCOG03571	NA	IPR024227	Protein of unknown function DUF3795	NA	WP_075062804	4.78e-45	152	DUF3795 domain-containing protein [Ornatilinea apprima]
bin.105.strict_NODE_104_length_10842_cov_23.698096_1	Hel238.bin.105	K00192,K00193	COG1614	arCOG04360	Part of a complex that catalyzes the reversible cleavage of acetyl-CoA, allowing growth on acetate as sole source of carbon and energy (By similarity)	IPR004461	CO dehydrogenase/acetyl-CoA synthase complex beta subunit	K00193	KON32186	0	542	acetyl-CoA decarbonylase/synthase complex subunit beta [miscellaneous Crenarchaeota group-1 archaeon SG8-32-3]
bin.105.strict_NODE_104_length_10842_cov_23.698096_11	Hel238.bin.105	K06234	NA	NA	RAB23, member RAS oncogene family	IPR027417	P-loop containing nucleoside triphosphate hydrolase	K07936	KKK41853	1e-73	228	small GTP-binding domain protein [Lokiarchaeum sp. GC14_75]
bin.105.strict_NODE_104_length_10842_cov_23.698096_2	Hel238.bin.105	K00195	COG1880	arCOG04408	Part of a complex that catalyzes the reversible cleavage of acetyl-CoA, allowing autotrophic growth from CO(2). Probably has a structural role in stabilizing the alpha-epsilon subcomponent of the ACDS complex by forming a structural link between the two alpha subunits (By similarity)	IPR003704	CO dehydrogenase beta subunit/acetyl-CoA synthase epsilon subunit	K00195	KKK44726	1.26e-93	278	Acetyl-CoA decarbonylase/synthase complex subunit epsilon [Lokiarchaeum sp. GC14_75]
bin.105.strict_NODE_104_length_10842_cov_23.698096_3	Hel238.bin.105	NA	NA	NA	NA	IPR019300	RNA-binding protein, predicted	NA	OYT30142	1.22e-10	62.4	hypothetical protein B6U95_01310 [Thermofilum sp. ex4484_82]
bin.105.strict_NODE_104_length_10842_cov_23.698096_4	Hel238.bin.105	NA	NA	NA	NA	NA	NA	NA	NA	NA	NA	NA
bin.105.strict_NODE_104_length_10842_cov_23.698096_5	Hel238.bin.105	K01715	COG1024	NA	Enoyl-CoA hydratase	NA	NA	NA	WP_027638566	8.37e-29	119	enoyl-CoA hydratase [Clostridium cadaveris]
bin.105.strict_NODE_104_length_10842_cov_23.698096_6	Hel238.bin.105	K03427	COG0286	NA	N-6 DNA methylase	IPR003356	DNA methylase, adenine-specific	K03427	KKK44502	0	796	putative type I restriction enzymeP M protein, partial [Lokiarchaeum sp. GC14_75]
bin.105.strict_NODE_104_length_10842_cov_23.698096_7	Hel238.bin.105	NA	COG0456	NA	GCN5-related N-acetyltransferase	NA	NA	NA	OLS32850	1.32e-50	168	Acetyltransferase YpeA [Candidatus Heimdallarchaeota archaeon AB_125]
bin.105.strict_NODE_104_length_10842_cov_23.698096_8	Hel238.bin.105	K02371	COG2070	NA	reductase II	NA	NA	NA	KKK42156	1.23e-123	367	Nitronate monooxygenase [Lokiarchaeum sp. GC14_75]
bin.105.strict_NODE_105_length_10583_cov_18.994384_1	Hel238.bin.105	NA	NA	NA	Aldo keto reductase	IPR023210	NADP-dependent oxidoreductase domain	NA	WP_067772680	6.06e-99	300	aldo/keto reductase [Nostoc sp. NIES-3756]
bin.105.strict_NODE_105_length_10583_cov_18.994384_10	Hel238.bin.105	K05555	NA	NA	beta-lactamase domain protein	IPR001279	Metallo-beta-lactamase	NA	KKK43882	5.01e-169	489	Metallo-beta-lactamase superfamily protein [Lokiarchaeum sp. GC14_75]
bin.105.strict_NODE_105_length_10583_cov_18.994384_11	Hel238.bin.105	NA	COG1600	arCOG02740	Inherit from arCOG: 4Fe-4S ferredoxin, iron-sulfur binding	NA	NA	NA	WP_069892762	3.25e-49	179	epoxyqueuosine reductase [Candidatus Marispirochaeta associata]
bin.105.strict_NODE_105_length_10583_cov_18.994384_13	Hel238.bin.105	NA	NA	NA	NA	IPR026002	L-2-amino-thiazoline-4-carboxylic acid hydrolase	NA	WP_075072639	5.76e-31	124	hypothetical protein [Longilinea arvoryzae]
bin.105.strict_NODE_105_length_10583_cov_18.994384_2	Hel238.bin.105	K00059,K00065	COG1028	NA	Short-chain dehydrogenase reductase SDR	NA	NA	K08081	WP_013565837	9.01e-71	226	NAD(P)-dependent oxidoreductase [Isosphaera pallida]
bin.105.strict_NODE_105_length_10583_cov_18.994384_4	Hel238.bin.105	NA	COG2335	NA	Beta-Ig-H3 fasciclin	IPR000782	FAS1 domain	NA	OLS23163	3.4e-49	162	Immunogenic protein MPT70 precursor [Candidatus Thorarchaeota archaeon AB_25]
bin.105.strict_NODE_105_length_10583_cov_18.994384_5	Hel238.bin.105	NA	COG1683	arCOG04848	Protein of unknown function (DUF1722)	IPR007553	Domain of unknown function DUF523	NA	KPK62802	2.71e-58	193	cytoplasmic protein [candidate division WOR_3 bacterium SM23_42]
bin.105.strict_NODE_105_length_10583_cov_18.994384_6	Hel238.bin.105	NA	COG1683	arCOG04848	Protein of unknown function (DUF1722)	IPR013560	Domain of unknown function DUF1722	NA	WP_048080915	8.74e-34	129	MULTISPECIES: DUF1722 domain-containing protein [Methanobacterium]
bin.105.strict_NODE_105_length_10583_cov_18.994384_7	Hel238.bin.105	K08151	NA	NA	Major facilitator superfamily MFS_1	IPR020846	Major facilitator superfamily domain	K08151	KUK79517	1.5e-57	202	Permease of the major facilitator superfamily [Microgenomates bacterium 39_7]
bin.105.strict_NODE_105_length_10583_cov_18.994384_8	Hel238.bin.105	NA	NA	NA	Inherit from NOG: Senescence-inducible chloroplast stay-green protein	IPR024438	Staygreen protein	K22013	KXH70069	1.03e-36	132	hypothetical protein AM326_04630 [Candidatus Thorarchaeota archaeon SMTZ-45]
bin.105.strict_NODE_105_length_10583_cov_18.994384_9	Hel238.bin.105	NA	NA	NA	Nodulation protein S (NodS)	NA	NA	K08242	OLS29989	1.51e-55	184	Demethylrebeccamycin-D-glucose O-methyltransferase [Candidatus Heimdallarchaeota archaeon AB_125]
bin.105.strict_NODE_106_length_10508_cov_24.044003_2	Hel238.bin.105	K08965	COG1850	arCOG04443	ribulose bisphosphate carboxylase	IPR000685	Ribulose bisphosphate carboxylase, large subunit, C-terminal	K08965	KKK45122	0	760	Ribulose 1,5-bisphosphate carboxylase [Lokiarchaeum sp. GC14_75]
bin.105.strict_NODE_106_length_10508_cov_24.044003_3	Hel238.bin.105	K19750	NA	NA	dynein, axonemal, assembly factor 1	IPR032675	Leucine-rich repeat domain, L domain-like	NA	KKK45056	2.48e-30	129	leucine-rich repeat domain protein [Lokiarchaeum sp. GC14_75]
bin.105.strict_NODE_106_length_10508_cov_24.044003_5	Hel238.bin.105	K00817	COG0079	NA	Imidazole acetol-phosphate transaminase	NA	NA	K00817	KKK45124	6.85e-156	448	Histidinol-phosphate aminotransferase, partial [Lokiarchaeum sp. GC14_75]
bin.105.strict_NODE_106_length_10508_cov_24.044003_7	Hel238.bin.105	K01971,K10747	COG1793	arCOG01347	DNA ligase that seals nicks in double-stranded DNA during DNA replication, DNA recombination and DNA repair (By similarity)	IPR012309	DNA ligase, ATP-dependent, C-terminal	K10747	KKK45057	0	849	ATP-dependent DNA ligase [Lokiarchaeum sp. GC14_75]
bin.105.strict_NODE_106_length_10508_cov_24.044003_8	Hel238.bin.105	K13677,K13678	COG0438	NA	glycosyl transferase group 1	NA	NA	K13677	KUK03600	3.51e-56	194	Glycosyl transferase group 1 [Thermotoga sp. 50_64]
bin.105.strict_NODE_106_length_10508_cov_24.044003_9	Hel238.bin.105	NA	COG4886	NA	repeat protein	IPR032675	Leucine-rich repeat domain, L domain-like	NA	WP_007357036	2.85e-50	182	MULTISPECIES: Small GTP-binding protein (fragment) [Kamptonema]
bin.105.strict_NODE_107_length_10447_cov_25.671649_1	Hel238.bin.105	NA	NA	NA	Protein of unknown function (DUF2785)	IPR021247	Protein of unknown function DUF2785	NA	WP_091026399	2.3e-35	138	DUF2785 domain-containing protein [Nocardioides szechwanensis]
bin.105.strict_NODE_107_length_10447_cov_25.671649_3	Hel238.bin.105	NA	NA	NA	Inherit from NOG: Low-co2 inducible protein	NA	NA	NA	XP_002177508	2.73e-14	80.9	predicted protein [Phaeodactylum tricornutum CCAP 1055/1]
bin.105.strict_NODE_107_length_10447_cov_25.671649_4	Hel238.bin.105	K03686	COG0484	NA	ATP binding to DnaK triggers the release of the substrate protein, thus completing the reaction cycle. Several rounds of ATP-dependent interactions between DnaJ, DnaK and GrpE are required for fully efficient folding. Also involved, together with DnaK and GrpE, in the DNA replication of plasmids through activation of initiation proteins (By similarity)	IPR001623	DnaJ domain	NA	KKK43822	1.46e-23	102	Chaperone protein DnaJ [Lokiarchaeum sp. GC14_75]
bin.105.strict_NODE_107_length_10447_cov_25.671649_5	Hel238.bin.105	NA	NA	NA	Inherit from bactNOG: Dehydrogenase	NA	NA	NA	EMR73390	4.87e-139	415	Zinc carboxypeptidase [Thaumarchaeota archaeon SCGC AB-539-E09]
bin.105.strict_NODE_107_length_10447_cov_25.671649_7	Hel238.bin.105	NA	COG4886	NA	Leucine-rich repeat containing protein	NA	NA	NA	KKK41188	5.69e-22	110	leucine-rich and tetratricopeptide repeat domain protein [Lokiarchaeum sp. GC14_75]
bin.105.strict_NODE_107_length_10447_cov_25.671649_8	Hel238.bin.105	NA	COG0457	NA	Tetratricopeptide TPR_2 repeat protein	IPR019734	Tetratricopeptide repeat	NA	KKK41855	1.94e-125	410	Tetratricopeptide repeat protein [Lokiarchaeum sp. GC14_75]
bin.105.strict_NODE_108_length_9396_cov_26.518081_10	Hel238.bin.105	NA	NA	NA	NA	IPR016135	Ubiquitin-conjugating enzyme/RWD-like	NA	KKK45336	2.21e-36	128	putative E2-like ubiquitin conjugating protein [Lokiarchaeum sp. GC14_75]
bin.105.strict_NODE_108_length_9396_cov_26.518081_2	Hel238.bin.105	NA	NA	NA	Competence protein CoiA-like family	IPR010330	Competence-induced protein CoiA-like	NA	KKK46487	2.61e-62	206	Competence protein CoiA-like family protein, partial [Lokiarchaeum sp. GC14_75]
bin.105.strict_NODE_108_length_9396_cov_26.518081_4	Hel238.bin.105	K04768	COG0123	NA	Acetoin utilization protein	IPR003085	Acetoin utilization protein AcuC	K04768	KKK41573	0	578	Acetoin utilization protein AcuC [Lokiarchaeum sp. GC14_75]
bin.105.strict_NODE_108_length_9396_cov_26.518081_7	Hel238.bin.105	K18855	COG0673	arCOG01622	Oxidoreductase domain protein	NA	NA	NA	OLS14103	2.91e-121	358	oxidoreductase [Candidatus Lokiarchaeota archaeon CR_4]
bin.105.strict_NODE_108_length_9396_cov_26.518081_8	Hel238.bin.105	K01256	COG0308	NA	Peptidase M1 membrane alanine aminopeptidase	NA	NA	K08776	KKK44415	0	541	Tricorn protease-interacting factor F3 [Lokiarchaeum sp. GC14_75]
bin.105.strict_NODE_109_length_9290_cov_21.731249_1	Hel238.bin.105	NA	NA	NA	NA	IPR016040	NAD(P)-binding domain	NA	WP_013565837	9.99e-10	61.6	NAD(P)-dependent oxidoreductase [Isosphaera pallida]
bin.105.strict_NODE_109_length_9290_cov_21.731249_10	Hel238.bin.105	K18214	NA	NA	Major Facilitator Superfamily	IPR020846	Major facilitator superfamily domain	NA	KKP69085	7.03e-59	206	Major facilitator superfamily [candidate division CPR3 bacterium GW2011_GWF2_35_18]
bin.105.strict_NODE_109_length_9290_cov_21.731249_11	Hel238.bin.105	K01209	COG3534	NA	alpha-N-arabinofuranosidase (EC 3.2.1.55)	IPR017853	Glycoside hydrolase superfamily	K01209	OUC09113	1.88e-97	291	alpha-N-arabinofuranosidase, partial [Litorilinea aerophila]
bin.105.strict_NODE_109_length_9290_cov_21.731249_2	Hel238.bin.105	NA	NA	NA	Aldo keto reductase	IPR023210	NADP-dependent oxidoreductase domain	NA	WP_096565725	1.22e-34	129	aldo/keto reductase [Scytonema sp. NIES-4073]
bin.105.strict_NODE_109_length_9290_cov_21.731249_3	Hel238.bin.105	NA	NA	NA	(LipO)protein	IPR007849	ATPase assembly factor ATP10	NA	WP_075061870	2.32e-35	129	hypothetical protein [Ornatilinea apprima]
bin.105.strict_NODE_109_length_9290_cov_21.731249_4	Hel238.bin.105	K01779	COG1794	arCOG02005	aspartate racemase	IPR001920	Asp/Glu racemase	NA	KYC53366	8.91e-85	260	putative racemase [Arc I group archaeon U1lsi0528_Bin089]
bin.105.strict_NODE_109_length_9290_cov_21.731249_5	Hel238.bin.105	NA	NA	NA	Membrane	NA	NA	NA	WP_071848091	2.36e-94	286	hypothetical protein [Alkalibacterium sp. 20]
bin.105.strict_NODE_109_length_9290_cov_21.731249_6	Hel238.bin.105	NA	COG0454	NA	Acetyltransferase (GNAT) family	IPR016181	Acyl-CoA N-acyltransferase	NA	KKK43346	5.18e-43	152	Acetyltransferase (GNAT) family protein [Lokiarchaeum sp. GC14_75]
bin.105.strict_NODE_109_length_9290_cov_21.731249_8	Hel238.bin.105	K00027,K00029	COG0281	arCOG00853	Malic enzyme	IPR012302	Malic enzyme, NAD-binding	K00027	KPL18685	0	544	malate dehydrogenase [candidate division Zixibacteria bacterium SM23_81]
bin.105.strict_NODE_109_length_9290_cov_21.731249_9	Hel238.bin.105	K01470	NA	NA	Creatinine amidohydrolase	IPR003785	Creatininase/formamide hydrolase	NA	WP_088076737	2.64e-93	283	creatininase [Bacillus alkalitelluris]
bin.105.strict_NODE_11_length_61055_cov_26.486159_1	Hel238.bin.105	NA	NA	NA	NA	NA	NA	NA	OLS15747	1.26e-29	128	hypothetical protein RBG13Loki_0641 [Candidatus Lokiarchaeota archaeon CR_4]
bin.105.strict_NODE_11_length_61055_cov_26.486159_10	Hel238.bin.105	K00074,K15016	COG1024	arCOG00249	3-hydroxyacyl-CoA dehydrogenase	IPR029045	ClpP/crotonase-like domain	NA	WP_037996276	7.88e-51	177	MULTISPECIES: enoyl-CoA hydratase [Thermoactinomyces]
bin.105.strict_NODE_11_length_61055_cov_26.486159_11	Hel238.bin.105	K01055	COG0596	NA	alpha beta fold family	IPR029058	Alpha/Beta hydrolase fold	NA	KKK41686	9.79e-129	377	Proline iminopeptidase [Lokiarchaeum sp. GC14_75]
bin.105.strict_NODE_11_length_61055_cov_26.486159_12	Hel238.bin.105	NA	NA	NA	NA	IPR022002	Domain of unknown function DUF35, rubredoxin-like zinc ribbon domain, N-terminal	NA	OYU02375	6.48e-09	59.7	DNA-binding protein [Sphingomonadaceae bacterium PASS1]
bin.105.strict_NODE_11_length_61055_cov_26.486159_13	Hel238.bin.105	K00626,K00632	COG0183	arCOG01278	acetyl-CoA acetyltransferase (EC 2.3.1.9)	IPR016039	Thiolase-like	K00632	KPK90479	3.1e-92	291	propanoyl-CoA acyltransferase [Deltaproteobacteria bacterium SM23_61]
bin.105.strict_NODE_11_length_61055_cov_26.486159_14	Hel238.bin.105	NA	COG1024	NA	EnoyL-CoA hydratase	IPR001753	Crotonase superfamily	NA	WP_077212284	1.96e-83	260	enoyl-CoA hydratase/isomerase family protein [Bacillus dakarensis]
bin.105.strict_NODE_11_length_61055_cov_26.486159_15	Hel238.bin.105	K01067,K01796,K18702	COG1804	NA	L-carnitine dehydratase bile acid-inducible protein F	IPR023606	CoA-transferase family III domain	NA	KKK45645	0	538	E-cinnamoyl-CoA:R-phenyllactate CoA transferase [Lokiarchaeum sp. GC14_75]
bin.105.strict_NODE_11_length_61055_cov_26.486159_16	Hel238.bin.105	K00666,K01897,K02182	COG0318	NA	AMP-dependent synthetase and ligase	IPR000873	AMP-dependent synthetase/ligase	NA	WP_051927551	9e-135	411	ATP-dependent acyl-CoA ligase [Ruegeria halocynthiae]
bin.105.strict_NODE_11_length_61055_cov_26.486159_17	Hel238.bin.105	NA	COG2128	NA	Carboxymuconolactone decarboxylase family	IPR003779	Carboxymuconolactone decarboxylase-like	NA	KKK45356	1.16e-91	275	Carboxymuconolactone decarboxylase family protein [Lokiarchaeum sp. GC14_75]
bin.105.strict_NODE_11_length_61055_cov_26.486159_18	Hel238.bin.105	K00219,K10797	COG0446	NA	NADH flavin oxidoreductase NADH oxidase	IPR001155	NADH:flavin oxidoreductase/NADH oxidase, N-terminal	K00354	CAI78629	1.42e-117	375	NADH:flavin oxidoreductases, Old Yellow Enzyme family [uncultured delta proteobacterium]
bin.105.strict_NODE_11_length_61055_cov_26.486159_19	Hel238.bin.105	K08264	COG0247	arCOG00333	Cysteine-rich domain	IPR009051	Alpha-helical ferredoxin	NA	WP_028322861	3.37e-92	293	(Fe-S)-binding protein [Desulfatiglans anilini]
bin.105.strict_NODE_11_length_61055_cov_26.486159_20	Hel238.bin.105	K00102,K00104,K00803	COG0277	arCOG00337	Dehydrogenase	IPR006094	FAD linked oxidase, N-terminal	NA	KKK44279	0	695	putative FAD-linked oxidoreductase [Lokiarchaeum sp. GC14_75]
bin.105.strict_NODE_11_length_61055_cov_26.486159_21	Hel238.bin.105	K01652	COG0028	arCOG01998	Acetolactate synthase, large subunit	NA	NA	K01608	KKK42431	0	762	Acetolactate synthase large subunit [Lokiarchaeum sp. GC14_75]
bin.105.strict_NODE_11_length_61055_cov_26.486159_22	Hel238.bin.105	NA	COG1680	NA	beta-lactamase	IPR001466	Beta-lactamase-related	NA	KKK46001	0	802	beta-lactamase [Lokiarchaeum sp. GC14_75]
bin.105.strict_NODE_11_length_61055_cov_26.486159_23	Hel238.bin.105	K00219	COG1902	NA	NADH flavin oxidoreductase NADH oxidase	IPR001155	NADH:flavin oxidoreductase/NADH oxidase, N-terminal	NA	KKK45878	0	1000	2,4-dienoyl-CoA reductase [NADPH]
bin.105.strict_NODE_11_length_61055_cov_26.486159_24	Hel238.bin.105	K02371	COG2070	NA	reductase II	IPR004136	Nitronate monooxygenase	NA	KKK42156	5.04e-144	419	Nitronate monooxygenase [Lokiarchaeum sp. GC14_75]
bin.105.strict_NODE_11_length_61055_cov_26.486159_25	Hel238.bin.105	NA	NA	NA	Bacterial regulatory proteins, tetR family	IPR009057	Homeodomain-like	NA	WP_026969055	4e-10	67.8	TetR/AcrR family transcriptional regulator [Algoriphagus terrigena]
bin.105.strict_NODE_11_length_61055_cov_26.486159_26	Hel238.bin.105	K00059	COG1028	NA	Dehydrogenase	IPR016040	NAD(P)-binding domain	K00059	KKK45020	1.87e-158	453	putative short-chain type dehydrogenase/reductase [Lokiarchaeum sp. GC14_75]
bin.105.strict_NODE_11_length_61055_cov_26.486159_27	Hel238.bin.105	K15016	NA	NA	3-hydroxyacyl-CoA dehydrogenase, C-terminal domain	IPR008927	6-phosphogluconate dehydrogenase C-terminal domain-like	K07515	KKK44060	1.93e-153	447	putative 3-hydroxybutyryl-CoA dehydrogenase [Lokiarchaeum sp. GC14_75]
bin.105.strict_NODE_11_length_61055_cov_26.486159_28	Hel238.bin.105	K00074,K15016	COG1024	arCOG00249	Dehydrogenase	IPR001753	Crotonase superfamily	K01692	KKK46062	1.76e-141	407	3-hydroxypropionyl-coenzyme A dehydratase [Lokiarchaeum sp. GC14_75]
bin.105.strict_NODE_11_length_61055_cov_26.486159_3	Hel238.bin.105	K02033,K12369,K19227	COG0601	NA	binding-protein-dependent transport systems inner membrane component	IPR000515	ABC transporter type 1, transmembrane domain MetI-like	K15585	OLS15745	1.12e-151	440	binding-protein-dependent transporters inner membrane component [Candidatus Lokiarchaeota archaeon CR_4]
bin.105.strict_NODE_11_length_61055_cov_26.486159_30	Hel238.bin.105	NA	NA	NA	NA	IPR011701	Major facilitator superfamily	NA	WP_038491906	3.24e-06	56.6	MFS transporter [Janthinobacterium agaricidamnosum]
bin.105.strict_NODE_11_length_61055_cov_26.486159_31	Hel238.bin.105	K07306,K07309,K07310	COG0243	NA	Molybdopterin oxidoreductase	IPR006963	Molybdopterin oxidoreductase, 4Fe-4S domain	K07306	WP_015948936	0	936	molybdopterin oxidoreductase [Desulfatibacillum alkenivorans]
bin.105.strict_NODE_11_length_61055_cov_26.486159_32	Hel238.bin.105	K00266,K03388	COG0493	NA	glutamate synthase	IPR023753	FAD/NAD(P)-binding domain	NA	OGO19163	1.52e-139	433	ferredoxin [Chloroflexi bacterium RBG_16_50_9]
bin.105.strict_NODE_11_length_61055_cov_26.486159_33	Hel238.bin.105	NA	NA	NA	4Fe-4S Ferredoxin iron-sulfur binding domain protein	NA	NA	NA	KKK45012	1.04e-119	361	Heterodisulfide reductase subunit A-like protein [Lokiarchaeum sp. GC14_75]
bin.105.strict_NODE_11_length_61055_cov_26.486159_34	Hel238.bin.105	K12405,K14729,K19658	COG2030	NA	maoc domain protein dehydratase	IPR002539	MaoC-like domain	K12405	KKK45016	5.84e-155	442	MaoC like domain protein [Lokiarchaeum sp. GC14_75]
bin.105.strict_NODE_11_length_61055_cov_26.486159_35	Hel238.bin.105	K00124,K07307,K07311	COG0437	NA	4Fe-4S Ferredoxin iron-sulfur binding domain protein	NA	NA	K07307	KKK44681	2.99e-86	260	putative dimethyl sulfoxide reductase, subunit B [Lokiarchaeum sp. GC14_75]
bin.105.strict_NODE_11_length_61055_cov_26.486159_36	Hel238.bin.105	K07306,K07309,K07310	COG0243	NA	Molybdopterin oxidoreductase	IPR006963	Molybdopterin oxidoreductase, 4Fe-4S domain	K07306	PKN69301	0	789	dimethyl sulfoxide reductase subunit A [Deltaproteobacteria bacterium HGW-Deltaproteobacteria-12]
bin.105.strict_NODE_11_length_61055_cov_26.486159_37	Hel238.bin.105	K07214	COG2382	NA	esterase	IPR014756	Immunoglobulin E-set	K07214	WP_007918782	7.2e-89	285	enterochelin esterase [Ktedonobacter racemifer]
bin.105.strict_NODE_11_length_61055_cov_26.486159_38	Hel238.bin.105	NA	NA	NA	Alpha beta hydrolase	IPR029058	Alpha/Beta hydrolase fold	K22369	BAT61369	5.14e-99	301	soluble epoxide hydrolase [Variibacter gotjawalensis]
bin.105.strict_NODE_11_length_61055_cov_26.486159_39	Hel238.bin.105	K04069	COG1180	NA	4Fe-4S binding domain	NA	NA	K04069	OLS15739	8.06e-146	422	glycyl-radical enzyme activating protein family [Candidatus Lokiarchaeota archaeon CR_4]
bin.105.strict_NODE_11_length_61055_cov_26.486159_4	Hel238.bin.105	K02034,K12370,K15582,K19228	COG1173	NA	abc transporter, permease	IPR000515	ABC transporter type 1, transmembrane domain MetI-like	K02034	KKK40961	1.11e-130	384	putative D,D-dipeptide transport system permease protein DdpC [Lokiarchaeum sp. GC14_75]
bin.105.strict_NODE_11_length_61055_cov_26.486159_41	Hel238.bin.105	K01130	COG3119	NA	Sulfatase	IPR000917	Sulfatase, N-terminal	K01133	WP_090698195	2.22e-105	334	DUF4976 domain-containing protein [Beijerinckia sp. 28-YEA-48]
bin.105.strict_NODE_11_length_61055_cov_26.486159_42	Hel238.bin.105	K00459	COG2070	NA	2-Nitropropane dioxygenase	NA	NA	K00459	KKK42913	9.12e-99	300	Nitronate monooxygenase, partial [Lokiarchaeum sp. GC14_75]
bin.105.strict_NODE_11_length_61055_cov_26.486159_43	Hel238.bin.105	NA	NA	NA	NA	IPR007404	LexA-binding, inner membrane-associated putative hydrolase	NA	WP_013330425	5.68e-07	60.8	metal-dependent hydrolase [Methanolacinia petrolearia]
bin.105.strict_NODE_11_length_61055_cov_26.486159_45	Hel238.bin.105	K15987	COG3808	NA	Proton pump that utilizes the energy of pyrophosphate hydrolysis as the driving force for proton movement across the membrane. Generates a proton motive force (By similarity)	IPR004131	Pyrophosphate-energised proton pump	K23025	KKK43812	0	1027	putative K(+)-stimulated pyrophosphate-energized sodium pump [Lokiarchaeum sp. GC14_75]
bin.105.strict_NODE_11_length_61055_cov_26.486159_46	Hel238.bin.105	K08151	NA	NA	major facilitator superfamily MFS_1	IPR020846	Major facilitator superfamily domain	K08153	KKK42529	3.46e-159	466	Tetracycline resistance protein, class C [Lokiarchaeum sp. GC14_75]
bin.105.strict_NODE_11_length_61055_cov_26.486159_47	Hel238.bin.105	NA	COG0454	NA	Acetyltransferase (GNAT) family	IPR016181	Acyl-CoA N-acyltransferase	NA	WP_083246443	1.49e-27	116	N-acetyltransferase [Scytonema millei]
bin.105.strict_NODE_11_length_61055_cov_26.486159_49	Hel238.bin.105	NA	NA	NA	NA	NA	NA	NA	NA	NA	NA	NA
bin.105.strict_NODE_11_length_61055_cov_26.486159_5	Hel238.bin.105	K02031	COG0444	arCOG00181	ABC transporter	NA	NA	K02031	OLS15743	0	712	putative ABC-type peptide transport system, ATPase component 1 [Candidatus Lokiarchaeota archaeon CR_4]
bin.105.strict_NODE_11_length_61055_cov_26.486159_50	Hel238.bin.105	K00011	COG0656	NA	aldo keto reductase	IPR023210	NADP-dependent oxidoreductase domain	NA	KKK43813	3.89e-83	256	Morphine 6-dehydrogenase [Lokiarchaeum sp. GC14_75]
bin.105.strict_NODE_11_length_61055_cov_26.486159_6	Hel238.bin.105	K02032,K10823	COG4608	NA	Oligopeptide dipeptide abc transporter, atpase subunit	IPR013563	Oligopeptide/dipeptide ABC transporter, C-terminal	K10823	KKK45599	0	632	Oligopeptide transport ATP-binding protein OppF [Lokiarchaeum sp. GC14_75]
bin.105.strict_NODE_11_length_61055_cov_26.486159_7	Hel238.bin.105	NA	NA	NA	Short-chain dehydrogenase reductase SDR	IPR016040	NAD(P)-binding domain	K07124	KKK42417	3.04e-113	338	3-oxoacyl-[acyl-carrier-protein]
bin.105.strict_NODE_11_length_61055_cov_26.486159_8	Hel238.bin.105	K17747	NA	NA	Short-chain dehydrogenase reductase sdr	IPR016040	NAD(P)-binding domain	NA	KKK42416	5.37e-108	323	1-deoxy-11-beta-hydroxypentalenate dehydrogenase [Lokiarchaeum sp. GC14_75]
bin.105.strict_NODE_11_length_61055_cov_26.486159_9	Hel238.bin.105	K00626,K00632	COG0183	NA	propanoyl-CoA C-acyltransferase (EC 2.3.1.176)	IPR016039	Thiolase-like	NA	KKK45622	0	556	Beta-ketoadipyl-CoA thiolase [Lokiarchaeum sp. GC14_75]
bin.105.strict_NODE_110_length_9265_cov_27.669242_3	Hel238.bin.105	NA	COG0750	arCOG04064	Membrane-associated metalloprotease, M50 family, containing PDZ	IPR008915	Peptidase M50	NA	KKK42588	0	669	Peptidase family M50 [Lokiarchaeum sp. GC14_75]
bin.105.strict_NODE_110_length_9265_cov_27.669242_4	Hel238.bin.105	NA	COG0037	arCOG00042	PP-loop family	NA	NA	K14168	KKK42589	1.13e-137	402	tRNA 2-thiocytidine biosynthesis protein TtcA [Lokiarchaeum sp. GC14_75]
bin.105.strict_NODE_110_length_9265_cov_27.669242_5	Hel238.bin.105	K01551	COG0003	arCOG02849	ec 3.6.3.16	IPR016300	Arsenical pump ATPase, ArsA/GET3	K01551	KKK42590	1.27e-166	475	putative arsenical pump-driving ATPase [Lokiarchaeum sp. GC14_75]
bin.105.strict_NODE_110_length_9265_cov_27.669242_6	Hel238.bin.105	K03265	COG1503	arCOG01742	Directs the termination of nascent peptide synthesis (translation) in response to the termination codons UAA, UAG and UGA (By similarity)	IPR005142	eRF1 domain 3	K03265	KKK42591	0	581	Peptide chain release factor subunit 1 [Lokiarchaeum sp. GC14_75]
bin.105.strict_NODE_110_length_9265_cov_27.669242_7	Hel238.bin.105	K09722	COG1701	arCOG04262	pantothenate synthetase	IPR002855	Probable pantothenate synthetase/4-phosphopantoate--beta-alanine ligase	K09722	KKK42592	3.07e-100	301	4-phosphopantoate--beta-alanine ligase [Lokiarchaeum sp. GC14_75]
bin.105.strict_NODE_110_length_9265_cov_27.669242_8	Hel238.bin.105	K03789	COG0456	arCOG00833	acetyltransferase	NA	NA	K03789	KKK42593	1.4e-77	238	putative N-acetyltransferase [Lokiarchaeum sp. GC14_75]
bin.105.strict_NODE_110_length_9265_cov_27.669242_9	Hel238.bin.105	K00077	COG1893	NA	Catalyzes the NADPH-dependent reduction of ketopantoate into pantoic acid (By similarity)	IPR008927	6-phosphogluconate dehydrogenase C-terminal domain-like	K00077	KKK42594	1.57e-96	297	2-dehydropantoate 2-reductase [Lokiarchaeum sp. GC14_75]
bin.105.strict_NODE_111_length_9227_cov_27.018470_1	Hel238.bin.105	NA	COG0553	NA	Transcription regulator that activates transcription by stimulating RNA polymerase (RNAP) recycling in case of stress conditions such as supercoiled DNA or high salt concentrations. Probably acts by releasing the RNAP, when it is trapped or immobilized on tightly supercoiled DNA. Does not activate transcription on linear DNA. Probably not involved in DNA repair (By similarity)	IPR027417	P-loop containing nucleoside triphosphate hydrolase	K03580	OLS16405	3.28e-162	508	helicase domain-containing protein [Candidatus Lokiarchaeota archaeon CR_4]
bin.105.strict_NODE_111_length_9227_cov_27.018470_2	Hel238.bin.105	NA	COG1600	arCOG02740	Inherit from arCOG: 4Fe-4S ferredoxin, iron-sulfur binding	NA	NA	NA	KKK44698	8.42e-49	172	3-chloro-4-hydroxyphenylacetate reductive dehalogenase precursor [Lokiarchaeum sp. GC14_75]
bin.105.strict_NODE_111_length_9227_cov_27.018470_3	Hel238.bin.105	K01752	COG1760	NA	L-serine dehydratase, iron-sulfur-dependent, beta subunit	IPR029009	Allosteric substrate binding domain	K01752	WP_026475722	2.78e-61	199	L-serine ammonia-lyase, iron-sulfur-dependent, subunit beta [Alkaliphilus transvaalensis]
bin.105.strict_NODE_111_length_9227_cov_27.018470_4	Hel238.bin.105	K01752	COG1760	NA	L-serine dehydratase, iron-sulfur-dependent, alpha subunit	IPR004642	Serine dehydratase, alpha subunit	K01752	WP_069365232	1.27e-82	259	L-serine ammonia-lyase, iron-sulfur-dependent, subunit alpha [Bacillus beveridgei]
bin.105.strict_NODE_111_length_9227_cov_27.018470_5	Hel238.bin.105	K00266,K17722	COG0493	NA	glutamate synthase	IPR028261	Dihydroprymidine dehydrogenase domain II	K00266	KKK42183	0	704	Sulfide dehydrogenase subunit alpha precursor [Lokiarchaeum sp. GC14_75]
bin.105.strict_NODE_111_length_9227_cov_27.018470_6	Hel238.bin.105	K00528	COG0543	NA	Oxidoreductase FAD NAD(P)-binding domain protein	IPR017938	Riboflavin synthase-like beta-barrel	K00528	KKK42184	9.56e-124	364	Sulfide dehydrogenase subunit beta precursor [Lokiarchaeum sp. GC14_75]
bin.105.strict_NODE_111_length_9227_cov_27.018470_7	Hel238.bin.105	NA	COG0247	NA	Fe-S oxidoreductase	IPR009051	Alpha-helical ferredoxin	NA	KKK46547	0	867	NADPH-dependent oxidoreductase [Lokiarchaeum sp. GC14_75]
bin.105.strict_NODE_112_length_9216_cov_21.177153_1	Hel238.bin.105	NA	NA	NA	NA	IPR029044	Nucleotide-diphospho-sugar transferases	NA	PJF18686	5.87e-09	66.2	hypothetical protein PSACC_01499 [Paramicrosporidium saccamoebae]
bin.105.strict_NODE_112_length_9216_cov_21.177153_3	Hel238.bin.105	NA	NA	NA	Protein of unknown function DUF115	IPR009251	Alpha-2,3-sialyltransferase	NA	AHN97890	5.51e-26	116	methyltransferase [uncultured bacterium lac146]
bin.105.strict_NODE_112_length_9216_cov_21.177153_6	Hel238.bin.105	K06919	NA	NA	Inherit from NOG: hypothetical protein, partial	NA	NA	NA	ASN73061	3.96e-41	172	integrase [Ralstonia phage DU_RP_II]
bin.105.strict_NODE_112_length_9216_cov_21.177153_8	Hel238.bin.105	NA	NA	NA	NA	IPR011112	Rho termination factor, N-terminal	NA	NA	NA	NA	NA
bin.105.strict_NODE_113_length_9013_cov_17.419315_1	Hel238.bin.105	K01101,K01507,K02566	COG0647	NA	HAD-superfamily subfamily IIA hydrolase	NA	NA	K11725	ADV46058	1.05e-21	95.1	HAD-superfamily subfamily IIA hydrolase like protein [Nitratifractor salsuginis DSM 16511]
bin.105.strict_NODE_113_length_9013_cov_17.419315_10	Hel238.bin.105	K00854	COG1070	NA	xylulokinase	NA	NA	K00851	OLS31244	2.96e-118	365	Autoinducer 2 kinase LsrK [Candidatus Thorarchaeota archaeon AB_25]
bin.105.strict_NODE_113_length_9013_cov_17.419315_11	Hel238.bin.105	K08264	COG0247	arCOG00333	Cysteine-rich domain	IPR004017	Cysteine-rich domain	NA	WP_012965450	1.24e-39	149	(Fe-S)-binding protein [Ferroglobus placidus]
bin.105.strict_NODE_113_length_9013_cov_17.419315_3	Hel238.bin.105	K01952	COG0046	arCOG00641	Phosphoribosylformylglycinamidine synthase II	NA	NA	K23269	OLS18770	0	773	Phosphoribosylformylglycinamidine synthase 2 [Candidatus Odinarchaeota archaeon LCB_4]
bin.105.strict_NODE_113_length_9013_cov_17.419315_4	Hel238.bin.105	K01952	COG0047	arCOG00102	Phosphoribosylformylglycinamidine synthase I	NA	NA	K23265	OLS18769	1.09e-101	303	Phosphoribosylformylglycinamidine synthase 1 [Candidatus Odinarchaeota archaeon LCB_4]
bin.105.strict_NODE_113_length_9013_cov_17.419315_5	Hel238.bin.105	K01952	COG1828	arCOG04462	phosphoribosylformylglycinamidine synthase	IPR003850	Phosphoribosylformylglycinamidine synthase subunit PurS	NA	OYT55349	1.08e-22	92.4	phosphoribosylformylglycinamidine synthase, purS protein [Candidatus Bathyarchaeota archaeon ex4484_218]
bin.105.strict_NODE_113_length_9013_cov_17.419315_7	Hel238.bin.105	K01923	COG0152	NA	SAICAR synthetase	IPR028923	SAICAR synthetase/ADE2, N-terminal	K01923	WP_011420170	1.1e-102	313	phosphoribosylaminoimidazolesuccinocarboxamide synthase [Anaeromyxobacter dehalogenans]
bin.105.strict_NODE_113_length_9013_cov_17.419315_8	Hel238.bin.105	NA	COG1694	NA	Inherit from proNOG: Mazg nucleotide pyrophosphohydrolase	IPR025984	dCTP pyrophosphatase 1	K16904	WP_095414045	1.26e-24	100	nucleotide pyrophosphohydrolase [Thermogutta terrifontis]
bin.105.strict_NODE_113_length_9013_cov_17.419315_9	Hel238.bin.105	NA	NA	NA	epoxide hydrolase 4	IPR029058	Alpha/Beta hydrolase fold	K08680	OLS12265	1.29e-65	215	abhydrolase protein [Candidatus Lokiarchaeota archaeon CR_4]
bin.105.strict_NODE_114_length_8935_cov_18.858546_1	Hel238.bin.105	NA	NA	NA	Tetratricopeptide repeat	NA	NA	NA	KKK46089	9.89e-96	313	Tetratricopeptide repeat containing protein [Lokiarchaeum sp. GC14_75]
bin.105.strict_NODE_114_length_8935_cov_18.858546_10	Hel238.bin.105	NA	COG0723	arCOG07235	NA	NA	NA	NA	AJF62914	1.78e-16	75.5	hypothetical protein QT11_C0001G0778 [archaeon GW2011_AR20]
bin.105.strict_NODE_114_length_8935_cov_18.858546_3	Hel238.bin.105	K06234	NA	NA	RAB23, member RAS oncogene family	NA	NA	K04513	KKK41853	5.81e-74	229	small GTP-binding domain protein [Lokiarchaeum sp. GC14_75]
bin.105.strict_NODE_114_length_8935_cov_18.858546_7	Hel238.bin.105	K01259,K06889	COG0596	arCOG01648	alpha/beta hydrolase fold	IPR000073	Alpha/beta hydrolase fold-1	NA	PIS01041	3.63e-50	178	alpha/beta hydrolase [Chlamydiae bacterium CG10_big_fil_rev_8_21_14_0_10_35_9]
bin.105.strict_NODE_114_length_8935_cov_18.858546_8	Hel238.bin.105	K07075	COG1669	arCOG01206	DNA polymerase beta domain protein region	NA	NA	K07075	KKK42883	3.12e-31	114	Nucleotidyltransferase domain protein [Lokiarchaeum sp. GC14_75]
bin.105.strict_NODE_114_length_8935_cov_18.858546_9	Hel238.bin.105	NA	COG5378	arCOG02121	Nucleotide-binding protein, PIN domain protein	IPR029060	PIN domain-like	NA	KKK43992	8.11e-52	169	putative nucleotide-binding protein, containing PIN domain [Lokiarchaeum sp. GC14_75]
bin.105.strict_NODE_115_length_8885_cov_20.026226_2	Hel238.bin.105	K01905,K09181,K18594	COG1042	arCOG01338	subunit beta	NA	NA	K22224	KKK45635	5.38e-130	375	succinyl-CoA synthetase subunit beta [Lokiarchaeum sp. GC14_75]
bin.105.strict_NODE_115_length_8885_cov_20.026226_3	Hel238.bin.105	K07904	COG1100	NA	ras-related protein	IPR005225	Small GTP-binding protein domain	NA	OLS14563	1.2e-63	216	small GTP-binding protein [Candidatus Lokiarchaeota archaeon CR_4]
bin.105.strict_NODE_115_length_8885_cov_20.026226_4	Hel238.bin.105	K06897	COG1237	arCOG00503	Beta-lactamase domain protein	IPR001279	Metallo-beta-lactamase	K06897	PIQ45657	4.08e-39	150	dihydropteroate synthase [Deltaproteobacteria bacterium CG12_big_fil_rev_8_21_14_0_65_43_10]
bin.105.strict_NODE_115_length_8885_cov_20.026226_5	Hel238.bin.105	K01537	COG0474	NA	Atpase, p-type (Transporting), had superfamily, subfamily ic	NA	NA	K01537	KKK45636	0	1374	Calcium-transporting ATPase 1 [Lokiarchaeum sp. GC14_75]
bin.105.strict_NODE_116_length_8542_cov_25.756645_1	Hel238.bin.105	K08151	COG0477	NA	Multidrug-efflux transporter	IPR011701	Major facilitator superfamily	NA	WP_019409913	2.81e-24	109	MFS transporter [Pseudomonas psychrophila]
bin.105.strict_NODE_116_length_8542_cov_25.756645_2	Hel238.bin.105	NA	NA	NA	Protein of unknown function (DUF2961)	IPR021345	Protein of unknown function DUF2961	NA	WP_047773082	2.38e-128	380	DUF2961 domain-containing protein [Faecalicatena fissicatena]
bin.105.strict_NODE_116_length_8542_cov_25.756645_3	Hel238.bin.105	K03292,K16210,K16248	COG2211	NA	Major Facilitator Superfamily	IPR020846	Major facilitator superfamily domain	NA	WP_053060439	5.27e-57	201	MFS transporter [Peptococcaceae bacterium CEB3]
bin.105.strict_NODE_116_length_8542_cov_25.756645_4	Hel238.bin.105	K01599	NA	NA	Uroporphyrinogen decarboxylase (URO-D)	IPR000257	Uroporphyrinogen decarboxylase (URO-D)	NA	KKK43864	3.19e-164	474	methylcobalamin:coenzyme M methyltransferase [Lokiarchaeum sp. GC14_75]
bin.105.strict_NODE_116_length_8542_cov_25.756645_5	Hel238.bin.105	K07045	COG2159	NA	Amidohydrolase	IPR006680	Amidohydrolase-related	NA	WP_009677016	5.47e-15	82	MULTISPECIES: amidohydrolase [Paenibacillus]
bin.105.strict_NODE_116_length_8542_cov_25.756645_6	Hel238.bin.105	NA	NA	NA	NA	IPR016024	Armadillo-type fold	NA	KKK45821	1.19e-32	122	hypothetical protein Lokiarch_06620, partial [Lokiarchaeum sp. GC14_75]
bin.105.strict_NODE_116_length_8542_cov_25.756645_7	Hel238.bin.105	K07903	NA	NA	member RAS oncogene family	IPR001806	Small GTPase superfamily	K07882	KKK40672	6.62e-66	209	small GTP-binding domain protein [Lokiarchaeum sp. GC14_75]
bin.105.strict_NODE_117_length_8529_cov_27.709063_1	Hel238.bin.105	K01426,K19176	COG0154	NA	amidase EC 3.5.1.4	IPR023631	Amidase signature domain	K01426	WP_022665496	2.49e-65	218	amidase [Desulfospira joergensenii]
bin.105.strict_NODE_117_length_8529_cov_27.709063_5	Hel238.bin.105	NA	NA	NA	NA	IPR000157	Toll/interleukin-1 receptor homology (TIR) domain	NA	OLS15360	1.42e-33	141	small GTP-binding protein [Candidatus Lokiarchaeota archaeon CR_4]
bin.105.strict_NODE_117_length_8529_cov_27.709063_6	Hel238.bin.105	K01915	COG0174	NA	glutamine synthetase	IPR008147	Glutamine synthetase, beta-Grasp domain	K01915	KKK41612	0	777	Glutamine synthetase [Lokiarchaeum sp. GC14_75]
bin.105.strict_NODE_117_length_8529_cov_27.709063_7	Hel238.bin.105	K02021,K06147,K11085	COG1132	NA	ABC transporter related	IPR003439	ABC transporter-like	K18890	KKK41605	0	803	putative ABC transporter ATP-binding protein [Lokiarchaeum sp. GC14_75]
bin.105.strict_NODE_117_length_8529_cov_27.709063_8	Hel238.bin.105	K06147	COG1132	NA	ABC transporter related	IPR003439	ABC transporter-like	NA	KKK41604	1.91e-85	272	putative multidrug export ATP-binding/permease protein [Lokiarchaeum sp. GC14_75]
bin.105.strict_NODE_118_length_8494_cov_25.873589_2	Hel238.bin.105	K05692	COG5277	NA	Actins are highly conserved proteins that are involved in various types of cell motility and are ubiquitously expressed in all eukaryotic cells	NA	NA	NA	AKC94933	1.44e-160	465	putative actin-related protein [uncultured organism]
bin.105.strict_NODE_118_length_8494_cov_25.873589_4	Hel238.bin.105	NA	COG0440	arCOG00811	Transcriptional regulator AbrB family	IPR007159	SpoVT-AbrB domain	NA	ESQ26425	6.06e-14	73.6	looped-hinge helix DNA binding domain, AbrB family [uncultured Acidilobus sp. JCHS]
bin.105.strict_NODE_118_length_8494_cov_25.873589_5	Hel238.bin.105	NA	NA	NA	NA	IPR002035	von Willebrand factor, type A	NA	KKK42390	6.01e-67	226	von Willebrand factor type A domain protein [Lokiarchaeum sp. GC14_75]
bin.105.strict_NODE_118_length_8494_cov_25.873589_6	Hel238.bin.105	NA	NA	NA	NA	IPR004942	Roadblock/LAMTOR2 domain	NA	OLS17278	3.22e-08	59.7	hypothetical protein OdinLCB4_04830 [Candidatus Odinarchaeota archaeon LCB_4]
bin.105.strict_NODE_118_length_8494_cov_25.873589_7	Hel238.bin.105	NA	NA	NA	NA	NA	NA	NA	OLS24411	5.71e-24	107	Hemoglobin and hemoglobin-haptoglobin-binding protein A precursor [Candidatus Heimdallarchaeota archaeon LC_3]
bin.105.strict_NODE_118_length_8494_cov_25.873589_8	Hel238.bin.105	K17758,K17759	COG0062	arCOG00018	carbohydrate kinase, YjeF related protein	IPR000631	ATP-dependent (S)-NAD(P)H-hydrate dehydratase	K17758	PJC47394	8.39e-22	90.9	bifunctional ADP-dependent NAD(P)H-hydrate dehydratase/NAD(P)H-hydrate epimerase, partial [Parcubacteria group bacterium CG_4_9_14_0_2_um_filter_35_11]
bin.105.strict_NODE_119_length_8326_cov_24.361256_1	Hel238.bin.105	K09516,K09835	COG1233	NA	Flavin containing amine oxidoreductase	IPR023753	FAD/NAD(P)-binding domain	NA	WP_087548372	7.05e-72	244	NAD(P)/FAD-dependent oxidoreductase [Acinetobacter sp. WCHA39]
bin.105.strict_NODE_119_length_8326_cov_24.361256_2	Hel238.bin.105	K05916	COG1018	NA	Oxidoreductase	IPR001041	2Fe-2S ferredoxin-type iron-sulfur binding domain	K11933	WP_061307352	2.51e-99	309	oxidoreductase [Clostridium botulinum]
bin.105.strict_NODE_119_length_8326_cov_24.361256_3	Hel238.bin.105	K05916	COG1018	NA	Oxidoreductase	IPR001433	Oxidoreductase FAD/NAD(P)-binding	K11933	PKN33894	1.44e-98	307	flavodoxin reductase [Deltaproteobacteria bacterium HGW-Deltaproteobacteria-19]
bin.105.strict_NODE_119_length_8326_cov_24.361256_4	Hel238.bin.105	K09516,K09835,K10027	COG1233	NA	FAD dependent oxidoreductase	NA	NA	NA	WP_017129019	1.74e-101	323	NAD(P)/FAD-dependent oxidoreductase [Pseudomonas gingeri]
bin.105.strict_NODE_119_length_8326_cov_24.361256_5	Hel238.bin.105	K01692	NA	NA	Enoyl-CoA hydratase	NA	NA	K12663	KKK45968	1.92e-116	344	3-hydroxypropionyl-coenzyme A dehydratase [Lokiarchaeum sp. GC14_75]
bin.105.strict_NODE_119_length_8326_cov_24.361256_6	Hel238.bin.105	K07068	COG1545	NA	Rubredoxin-like zinc ribbon domain (DUF35_N)	IPR012340	Nucleic acid-binding, OB-fold	K07068	PIU63387	6.73e-49	163	DNA-binding protein [Armatimonadetes bacterium CG07_land_8_20_14_0_80_40_9]
bin.105.strict_NODE_119_length_8326_cov_24.361256_7	Hel238.bin.105	K07068	COG1545	NA	Rubredoxin-like zinc ribbon domain (DUF35_N)	IPR002878	Domain of unknown function DUF35, OB-fold, C-terminal	K07068	WP_015948782	4.18e-45	154	hypothetical protein [Desulfatibacillum alkenivorans]
bin.105.strict_NODE_119_length_8326_cov_24.361256_8	Hel238.bin.105	K00626	COG0183	NA	Inherit from bactNOG: Propanoyl-CoA C-acyltransferase	IPR016039	Thiolase-like	K00626	KPK85908	1.13e-135	398	propanoyl-CoA acyltransferase, partial [Deltaproteobacteria bacterium SM23_61]
bin.105.strict_NODE_12_length_58819_cov_25.913639_1	Hel238.bin.105	NA	NA	NA	NA	IPR005149	Transcription regulator PadR, N-terminal	NA	OLS14363	1.9e-32	124	hypothetical protein RBG13Loki_2012 [Candidatus Lokiarchaeota archaeon CR_4]
bin.105.strict_NODE_12_length_58819_cov_25.913639_11	Hel238.bin.105	K18237	COG1184	arCOG01124	Translation initiation factor, aIF-2BII family	IPR000649	Initiation factor 2B-related	K18237	KKK43063	7.14e-152	436	Ribose 1,5-bisphosphate isomerase [Lokiarchaeum sp. GC14_75]
bin.105.strict_NODE_12_length_58819_cov_25.913639_12	Hel238.bin.105	K01601	COG1850	arCOG04443	ribulose bisphosphate carboxylase	IPR000685	Ribulose bisphosphate carboxylase, large subunit, C-terminal	K01601	PJA22022	0	569	type III ribulose-bisphosphate carboxylase [archaeon CG_4_10_14_0_2_um_filter_Archaea_38_6]
bin.105.strict_NODE_12_length_58819_cov_25.913639_13	Hel238.bin.105	NA	NA	NA	NA	IPR002671	Ribosomal protein L22e	NA	AKC94991	5.3e-36	127	putative ribosomal protein L22e-like protein [uncultured organism]
bin.105.strict_NODE_12_length_58819_cov_25.913639_14	Hel238.bin.105	K05966	COG1767	arCOG04238	ATP dephospho-CoA triphosphoribosyl transferase	IPR002736	Triphosphoribosyl-dephospho-CoA protein	K05966	KKK43060	6.41e-143	415	triphosphoribosyl-dephospho-CoA synthase [Lokiarchaeum sp. GC14_75]
bin.105.strict_NODE_12_length_58819_cov_25.913639_15	Hel238.bin.105	K03057	COG1594	arCOG00579	DNA-dependent RNA polymerase catalyzes the transcription of DNA into RNA using the four ribonucleoside triphosphates as substrates (By similarity)	IPR001529	DNA-directed RNA polymerase, M/15kDa subunit	NA	KKK43059	2.37e-57	182	DNA-directed RNA polymerase subunit M [Lokiarchaeum sp. GC14_75]
bin.105.strict_NODE_12_length_58819_cov_25.913639_16	Hel238.bin.105	NA	NA	NA	NA	IPR003746	Protein of unknown function DUF167	NA	WP_083624800	2.21e-08	56.2	DUF167 domain-containing protein [Planktothrix serta]
bin.105.strict_NODE_12_length_58819_cov_25.913639_17	Hel238.bin.105	K07462,K07463	COG0608	arCOG00427	phosphoesterase RecJ domain protein	NA	NA	NA	KKK43057	0	617	RecJ-like exonuclease [Lokiarchaeum sp. GC14_75]
bin.105.strict_NODE_12_length_58819_cov_25.913639_2	Hel238.bin.105	K06147	COG1132	NA	ABC transporter	IPR027417	P-loop containing nucleoside triphosphate hydrolase	K06147	KKK43754	0	753	putative ABC transporter ATP-binding protein [Lokiarchaeum sp. GC14_75]
bin.105.strict_NODE_12_length_58819_cov_25.913639_20	Hel238.bin.105	K03242	COG5257	arCOG01563	eIF-2 functions in the early steps of protein synthesis by forming a ternary complex with GTP and initiator tRNA (By similarity)	NA	NA	K03242	KKK43054	0	532	Translation initiation factor 2 subunit gamma [Lokiarchaeum sp. GC14_75]
bin.105.strict_NODE_12_length_58819_cov_25.913639_21	Hel238.bin.105	NA	NA	NA	NA	IPR010995	DNA repair Rad51/transcription factor NusA, alpha-helical	NA	KKK43054	1.46e-24	106	Translation initiation factor 2 subunit gamma [Lokiarchaeum sp. GC14_75]
bin.105.strict_NODE_12_length_58819_cov_25.913639_24	Hel238.bin.105	NA	COG4870	NA	peptidase C1A, papain	IPR001769	Gingipain	NA	KKK45944	4.96e-171	508	Lys-gingipain precursor, partial [Lokiarchaeum sp. GC14_75]
bin.105.strict_NODE_12_length_58819_cov_25.913639_26	Hel238.bin.105	K11527	NA	NA	Hybrid histidine kinase	IPR013767	PAS fold	NA	WP_092483626	1.32e-43	179	PAS domain S-box protein [Desulfotomaculum geothermicum]
bin.105.strict_NODE_12_length_58819_cov_25.913639_27	Hel238.bin.105	K06995	COG3450	NA	Ethanolamine utilisation protein EutQ	IPR008579	Domain of unknown function DUF861, cupin-3	K06995	WP_013932340	4.92e-30	110	DUF861 domain-containing protein [Pseudothermotoga thermarum]
bin.105.strict_NODE_12_length_58819_cov_25.913639_28	Hel238.bin.105	K07904,K07976	COG1100	NA	ras-related protein	IPR005225	Small GTP-binding protein domain	K07897	KKK46406	8.84e-86	258	small GTP-binding domain protein [Lokiarchaeum sp. GC14_75]
bin.105.strict_NODE_12_length_58819_cov_25.913639_29	Hel238.bin.105	K07158	COG1412	arCOG04312	Fcf1	IPR029060	PIN domain-like	NA	WP_058738949	1e-11	67.8	twitching motility protein PilT [Methanobrevibacter millerae]
bin.105.strict_NODE_12_length_58819_cov_25.913639_3	Hel238.bin.105	K06147,K11085	COG1132	NA	Abc transporter	IPR011527	ABC transporter type 1, transmembrane domain	NA	KKK43753	0	979	putative multidrug export ATP-binding/permease protein [Lokiarchaeum sp. GC14_75]
bin.105.strict_NODE_12_length_58819_cov_25.913639_30	Hel238.bin.105	K00001,K00086,K13954	COG1454	NA	alcohol dehydrogenase	IPR001670	Alcohol dehydrogenase, iron-type	NA	WP_094552186	5.13e-152	444	alcohol dehydrogenase [Clostridiales bacterium SK-Y3]
bin.105.strict_NODE_12_length_58819_cov_25.913639_31	Hel238.bin.105	NA	COG1917	NA	domain protein	IPR013096	Cupin 2, conserved barrel	NA	KKK43397	8.61e-41	139	Cupin domain protein [Lokiarchaeum sp. GC14_75]
bin.105.strict_NODE_12_length_58819_cov_25.913639_32	Hel238.bin.105	K03236	COG0361	arCOG01179	Seems to be required for maximal rate of protein biosynthesis. Enhances ribosome dissociation into subunits and stabilizes the binding of the initiator Met-tRNA(I) to 40 S ribosomal subunits (By similarity)	IPR006196	RNA-binding domain, S1, IF1 type	K03236	OLS14062	5.86e-28	109	translation initiation factor IF-1 [Candidatus Lokiarchaeota archaeon CR_4]
bin.105.strict_NODE_12_length_58819_cov_25.913639_33	Hel238.bin.105	K02601	COG0250	arCOG01920	Transcription antitermination protein NusG	IPR008991	Translation protein SH3-like domain	K02601	KKK43021	3.32e-103	309	Transcription elongation factor Spt5 [Lokiarchaeum sp. GC14_75]
bin.105.strict_NODE_12_length_58819_cov_25.913639_34	Hel238.bin.105	NA	NA	NA	NA	IPR011012	Longin-like domain	NA	OLS18021	7.61e-07	59.7	hypothetical protein OdinLCB4_12590 [Candidatus Odinarchaeota archaeon LCB_4]
bin.105.strict_NODE_12_length_58819_cov_25.913639_35	Hel238.bin.105	K00248,K00249	COG1960	NA	butyryl-CoA dehydrogenase	IPR009100	Acyl-CoA dehydrogenase/oxidase, N-terminal and middle domain	NA	KKK43023	0	637	Acyl-CoA dehydrogenase [Lokiarchaeum sp. GC14_75]
bin.105.strict_NODE_12_length_58819_cov_25.913639_36	Hel238.bin.105	K00248	COG1960	NA	acyl-CoA dehydrogenase	IPR009075	Acyl-CoA dehydrogenase/oxidase C-terminal	NA	KKK41099	0	672	Acyl-CoA dehydrogenase, short-chain specific [Lokiarchaeum sp. GC14_75]
bin.105.strict_NODE_12_length_58819_cov_25.913639_37	Hel238.bin.105	K00070,K01709,K01710,K01784,K02377,K03274,K07748,K10046,K12408,K13313,K15789,K15856,K17947	COG0451	NA	Nad-dependent epimerase dehydratase	IPR016040	NAD(P)-binding domain	NA	PIP23237	2.08e-122	361	NAD-dependent dehydratase [Candidatus Nealsonbacteria bacterium CG23_combo_of_CG06-09_8_20_14_all_38_19]
bin.105.strict_NODE_12_length_58819_cov_25.913639_38	Hel238.bin.105	NA	NA	NA	NA	IPR009053	Prefoldin	NA	KKK43025	6.94e-09	56.2	hypothetical protein Lokiarch_30380 [Lokiarchaeum sp. GC14_75]
bin.105.strict_NODE_12_length_58819_cov_25.913639_39	Hel238.bin.105	NA	NA	NA	NA	NA	NA	NA	SDW56963	1.18e-124	394	protein of unknown function [Myxococcus xanthus]
bin.105.strict_NODE_12_length_58819_cov_25.913639_4	Hel238.bin.105	K19707	COG0596	NA	Alpha beta hydrolase fold protein	IPR029058	Alpha/Beta hydrolase fold	NA	KPV61628	4.1e-60	198	Proline iminopeptidase [Candidatus Bathyarchaeota archaeon BA1]
bin.105.strict_NODE_12_length_58819_cov_25.913639_43	Hel238.bin.105	NA	NA	NA	Thioredoxin family	IPR012336	Thioredoxin-like fold	NA	WP_011761319	1.28e-13	74.3	thioredoxin [Shewanella amazonensis]
bin.105.strict_NODE_12_length_58819_cov_25.913639_44	Hel238.bin.105	K03738,K11389	COG2414	NA	aldehyde ferredoxin oxidoreductase (EC 1.2.7.5)	IPR001203	Aldehyde ferredoxin oxidoreductase, C-terminal	NA	KKK41092	0	832	Tungsten-containing aldehyde ferredoxin oxidoreductase [Lokiarchaeum sp. GC14_75]
bin.105.strict_NODE_12_length_58819_cov_25.913639_45	Hel238.bin.105	K06877	COG1205	arCOG00555	DEAD DEAH box helicase	NA	NA	K06877	KKK43036	0	1001	putative ATP-dependent helicase Lhr, partial [Lokiarchaeum sp. GC14_75]
bin.105.strict_NODE_12_length_58819_cov_25.913639_46	Hel238.bin.105	NA	NA	NA	NA	IPR012429	Domain of unknown function DUF1624	NA	KKK44798	9.51e-13	80.1	Acyltransferase family protein [Lokiarchaeum sp. GC14_75]
bin.105.strict_NODE_12_length_58819_cov_25.913639_47	Hel238.bin.105	NA	COG1266	NA	Abortive infection protein	IPR003675	CAAX amino terminal protease	K07052	WP_045251603	3.76e-31	127	CPBP family intramembrane metalloprotease domain-containing protein [Microbacterium sp. cl140]
bin.105.strict_NODE_12_length_58819_cov_25.913639_5	Hel238.bin.105	NA	COG0731	NA	radical SAM domain protein	NA	NA	NA	PIP19671	7.54e-31	124	radical SAM protein [Candidatus Omnitrophica bacterium CG23_combo_of_CG06-09_8_20_14_all_41_10]
bin.105.strict_NODE_12_length_58819_cov_25.913639_50	Hel238.bin.105	NA	COG0583	arCOG00224	LysR family transcriptional regulator	IPR000847	Transcription regulator HTH, LysR	NA	KKK41427	2.99e-134	391	HTH-type transcriptional regulator CysL [Lokiarchaeum sp. GC14_75]
bin.105.strict_NODE_12_length_58819_cov_25.913639_51	Hel238.bin.105	K07235	COG1553	arCOG02068	DsrE family	IPR027396	DsrEFH-like	K07235	KKK42636	2.9e-64	201	Sulfurtransferase TusD [Lokiarchaeum sp. GC14_75]
bin.105.strict_NODE_12_length_58819_cov_25.913639_52	Hel238.bin.105	K04085	COG0425	arCOG02062	SirA family	IPR001455	TusA-like domain	NA	KKK42635	3.1e-29	107	Sulfurtransferase TusA [Lokiarchaeum sp. GC14_75]
bin.105.strict_NODE_12_length_58819_cov_25.913639_54	Hel238.bin.105	NA	NA	NA	NA	IPR002725	Protein of unknown function DUF45	NA	NA	NA	NA	NA
bin.105.strict_NODE_12_length_58819_cov_25.913639_55	Hel238.bin.105	K00194	COG2069	arCOG01980	Part of a complex that catalyzes the reversible cleavage of acetyl-CoA, allowing autotrophic growth from CO(2). Probably maintains the overall quaternary structure of the ACDS complex (By similarity)	IPR016041	CO dehydrogenase/acetyl-CoA synthase delta subunit, TIM barrel	K00194	KKK41420	1.7e-70	220	Acetyl-CoA decarbonylase/synthase complex subunit delta [Lokiarchaeum sp. GC14_75]
bin.105.strict_NODE_12_length_58819_cov_25.913639_6	Hel238.bin.105	K00845	COG1940	NA	Glucokinase	IPR000600	ROK family	K00845	KKK43751	4.22e-157	452	Glucokinase [Lokiarchaeum sp. GC14_75]
bin.105.strict_NODE_12_length_58819_cov_25.913639_7	Hel238.bin.105	K15778	COG1109	arCOG00767	phospho-mannomutase	IPR016055	Alpha-D-phosphohexomutase, alpha/beta/alpha I/II/III	K03431	KKK43750	3.34e-144	428	putative phosphoglucosamine mutase [Lokiarchaeum sp. GC14_75]
bin.105.strict_NODE_12_length_58819_cov_25.913639_9	Hel238.bin.105	K03703	COG0322	NA	The UvrABC repair system catalyzes the recognition and processing of DNA lesions. UvrC both incises the 5' and 3' sides of the lesion. The N-terminal half is responsible for the 3' incision and the C-terminal half is responsible for the 5' incision (By similarity)	IPR001162	UvrC family homology region	K03703	KKK43066	5.96e-153	452	UvrABC system protein C, partial [Lokiarchaeum sp. GC14_75]
bin.105.strict_NODE_120_length_8052_cov_23.845517_1	Hel238.bin.105	K01791,K02851	COG0381	NA	UDP-N-acetylglucosamine 2-epimerase	NA	NA	K01791	WP_090599853	8.35e-64	207	UDP-N-acetylglucosamine 2-epimerase (non-hydrolyzing) [Atribacteria bacterium JGI 0000014-F07]
bin.105.strict_NODE_120_length_8052_cov_23.845517_4	Hel238.bin.105	NA	NA	NA	NA	IPR020481	Intracellular proteinase inhibitor BsuPI	NA	WP_016481716	2.39e-12	70.5	Intracellular proteinase inhibitor [Chthonomonas calidirosea]
bin.105.strict_NODE_120_length_8052_cov_23.845517_5	Hel238.bin.105	K01342,K14645	COG1404	NA	Peptidase S8 and S53 subtilisin kexin sedolisin	IPR013784	Carbohydrate-binding-like fold	K01342	PKP59433	4.24e-141	430	subtilisin [Candidatus Altiarchaeales archaeon HGW-Altiarchaeales-2]
bin.105.strict_NODE_120_length_8052_cov_23.845517_6	Hel238.bin.105	NA	NA	NA	NA	NA	NA	NA	ABE69174	2.61e-30	134	cell surface protein [uncultured bacterium pFosLip]
bin.105.strict_NODE_120_length_8052_cov_23.845517_7	Hel238.bin.105	NA	COG0705	NA	Rhomboid family	IPR022764	Peptidase S54, rhomboid domain	NA	KUK56469	1.33e-62	198	Rhomboid family protein [Atribacteria bacterium 34_128]
bin.105.strict_NODE_121_length_8002_cov_31.476088_10	Hel238.bin.105	NA	COG5531	NA	Swib mdm2 domain-containing protein	IPR003121	SWIB/MDM2 domain	K15223	ART90178	3.22e-21	88.6	DNA topoisomerase III, Burkholderia type [uncultured bacterium]
bin.105.strict_NODE_121_length_8002_cov_31.476088_13	Hel238.bin.105	NA	NA	NA	NA	IPR021737	Bacteriophage phiKZ, Orf197	NA	WP_045802317	2.82e-07	55.1	DUF3307 domain-containing protein [Muricauda lutaonensis]
bin.105.strict_NODE_121_length_8002_cov_31.476088_8	Hel238.bin.105	K03148	COG0476	NA	ThiF family	NA	NA	NA	KRT68383	1.09e-41	150	thiamine biosynthesis protein ThiF, sulfur carrier protein ThiS adenylyltransferase [candidate division NC10 bacterium CSP1-5]
bin.105.strict_NODE_122_length_7684_cov_22.580124_3	Hel238.bin.105	K06940	COG0727	arCOG02579	Pfam:UPF0153	IPR005358	Putative zinc- or iron-chelating domain containing protein	NA	WP_011833813	2.3e-11	67	YkgJ family cysteine cluster protein [Methanocorpusculum labreanum]
bin.105.strict_NODE_122_length_7684_cov_22.580124_4	Hel238.bin.105	NA	COG1002	NA	Inherit from COG: Type II restriction enzyme, methylase	IPR029063	S-adenosyl-L-methionine-dependent methyltransferase	NA	KKK41666	9.28e-104	343	SAM-dependent methyltransferase [Lokiarchaeum sp. GC14_75]
bin.105.strict_NODE_122_length_7684_cov_22.580124_5	Hel238.bin.105	K07885,K07886	NA	NA	member RAS oncogene family	IPR005225	Small GTP-binding protein domain	NA	KKK45196	9.11e-66	206	small GTP-binding domain protein, partial [Lokiarchaeum sp. GC14_75]
bin.105.strict_NODE_122_length_7684_cov_22.580124_6	Hel238.bin.105	K07577	COG1235	arCOG00499	hydrolase	IPR001279	Metallo-beta-lactamase	NA	KKK45197	3.22e-138	399	Ribonuclease BN [Lokiarchaeum sp. GC14_75]
bin.105.strict_NODE_122_length_7684_cov_22.580124_7	Hel238.bin.105	K03292,K16210	COG2211	NA	Sugar (Glycoside-Pentoside-Hexuronide) transporter	NA	NA	K11104	OLS31220	5.87e-109	341	putative symporter YjmB [Candidatus Heimdallarchaeota archaeon AB_125]
bin.105.strict_NODE_123_length_7598_cov_30.674777_1	Hel238.bin.105	NA	NA	NA	methyltransferase CmuC	IPR000257	Uroporphyrinogen decarboxylase (URO-D)	NA	KKK44365	5.15e-36	134	Methylated-thiol--coenzyme M methyltransferase [Lokiarchaeum sp. GC14_75]
bin.105.strict_NODE_123_length_7598_cov_30.674777_2	Hel238.bin.105	NA	NA	NA	NA	IPR017853	Glycoside hydrolase superfamily	NA	WP_073586974	4.18e-06	61.6	alpha-galactosidase [Anaerocolumna xylanovorans]
bin.105.strict_NODE_123_length_7598_cov_30.674777_3	Hel238.bin.105	K03292	COG2211	NA	Major Facilitator Superfamily	IPR020846	Major facilitator superfamily domain	NA	WP_013739683	1.42e-54	198	MFS transporter [Sphaerochaeta coccoides]
bin.105.strict_NODE_123_length_7598_cov_30.674777_4	Hel238.bin.105	K01599	NA	NA	Uroporphyrinogen decarboxylase (URO-D)	IPR000257	Uroporphyrinogen decarboxylase (URO-D)	NA	KKK44943	2.96e-168	483	Methylated-thiol--coenzyme M methyltransferase [Lokiarchaeum sp. GC14_75]
bin.105.strict_NODE_123_length_7598_cov_30.674777_5	Hel238.bin.105	K00441	COG1035	arCOG02651	hydrogenase, subunit beta	IPR007516	Coenzyme F420 hydrogenase/dehydrogenase beta subunit, N-terminal	K22174	KKK44107	0	553	Coenzyme F420 hydrogenase subunit beta [Lokiarchaeum sp. GC14_75]
bin.105.strict_NODE_123_length_7598_cov_30.674777_6	Hel238.bin.105	K01692	COG1024	NA	Enoyl-CoA hydratase	IPR029045	ClpP/crotonase-like domain	K01692	WP_099894671	8.95e-103	306	enoyl-CoA hydratase [Streptomyces sp. 61]
bin.105.strict_NODE_124_length_7435_cov_25.462218_1	Hel238.bin.105	K00302,K10815	COG0446	NA	BFD-like [2Fe-2S] binding domain	NA	NA	NA	KKK45233	1.55e-18	87	Hydrogen cyanide synthase subunit HcnB [Lokiarchaeum sp. GC14_75]
bin.105.strict_NODE_124_length_7435_cov_25.462218_2	Hel238.bin.105	K00303,K03153,K10816	COG0665	NA	FAD binding domain	IPR006076	FAD dependent oxidoreductase	K00303	KKK45234	0	578	Hydrogen cyanide synthase subunit HcnC precursor [Lokiarchaeum sp. GC14_75]
bin.105.strict_NODE_124_length_7435_cov_25.462218_3	Hel238.bin.105	K00611	COG0078	NA	ornithine carbamoyltransferase	IPR006130	Aspartate/ornithine carbamoyltransferase	K00611	KKK45248	9.11e-180	507	Ornithine carbamoyltransferase [Lokiarchaeum sp. GC14_75]
bin.105.strict_NODE_124_length_7435_cov_25.462218_4	Hel238.bin.105	K06234	NA	NA	RAB23, member RAS oncogene family	IPR001806	Small GTPase superfamily	K04392	KKK41853	1.53e-72	225	small GTP-binding domain protein [Lokiarchaeum sp. GC14_75]
bin.105.strict_NODE_124_length_7435_cov_25.462218_5	Hel238.bin.105	K00926	COG0549	NA	carbamate kinase	IPR001048	Aspartate/glutamate/uridylate kinase	K00926	KKK45266	8.22e-150	431	Carbamate kinase [Lokiarchaeum sp. GC14_75]
bin.105.strict_NODE_124_length_7435_cov_25.462218_6	Hel238.bin.105	K03893	COG1055	NA	Transporter	IPR004680	Citrate transporter-like domain	K03893	KKK43322	0	658	Arsenical pump membrane protein [Lokiarchaeum sp. GC14_75]
bin.105.strict_NODE_124_length_7435_cov_25.462218_7	Hel238.bin.105	K09133	COG1906	NA	Protein of unknown function (DUF401)	IPR007294	Protein of unknown function DUF401	K09133	PIV68274	9.62e-72	239	hypothetical protein COS08_07010 [Euryarchaeota archaeon CG01_land_8_20_14_3_00_38_12]
bin.105.strict_NODE_124_length_7435_cov_25.462218_8	Hel238.bin.105	K00819,K00821	COG4992	NA	Catalyzes the interconversion of ornithine to glutamate semialdehyde (By similarity)	IPR015424	Pyridoxal phosphate-dependent transferase	NA	KKK45274	3.52e-41	149	Ornithine aminotransferase [Lokiarchaeum sp. GC14_75]
bin.105.strict_NODE_125_length_7295_cov_16.279163_1	Hel238.bin.105	NA	COG2403	arCOG01229	CobW/HypB/UreG, nucleotide-binding domain	IPR027417	P-loop containing nucleoside triphosphate hydrolase	NA	KKK45229	0	763	Cyclic 2,3-diphosphoglycerate synthetase [Lokiarchaeum sp. GC14_75]
bin.105.strict_NODE_125_length_7295_cov_16.279163_2	Hel238.bin.105	NA	COG0702	NA	NmrA-like family	IPR016040	NAD(P)-binding domain	NA	ETB35007	7.51e-42	148	NmrA family transcriptional regulator [Mycobacterium avium subsp. hominissuis 10-5606]
bin.105.strict_NODE_125_length_7295_cov_16.279163_3	Hel238.bin.105	NA	NA	NA	Protein of unknown function (DUF2785)	IPR021247	Protein of unknown function DUF2785	NA	WP_092887073	5.16e-33	132	DUF2785 domain-containing protein [Actinopolymorpha cephalotaxi]
bin.105.strict_NODE_125_length_7295_cov_16.279163_4	Hel238.bin.105	K05350	COG2723	NA	hydrolase, family 1	IPR001360	Glycoside hydrolase family 1	K01223	KKK40474	0	826	Beta-glucosidase A [Lokiarchaeum sp. GC14_75]
bin.105.strict_NODE_125_length_7295_cov_16.279163_5	Hel238.bin.105	K01055	NA	NA	Alpha beta hydrolase	IPR029058	Alpha/Beta hydrolase fold	NA	OLS13974	2.54e-148	426	alpha/beta hydrolase fold protein [Candidatus Lokiarchaeota archaeon CR_4]
bin.105.strict_NODE_125_length_7295_cov_16.279163_6	Hel238.bin.105	K07062	NA	NA	Toxic component of a toxin-antitoxin (TA) module. A	IPR002716	PIN domain	NA	PIN79760	2.54e-19	87	PIN domain nuclease [Candidatus Woesearchaeota archaeon CG10_big_fil_rev_8_21_14_0_10_34_8]
bin.105.strict_NODE_125_length_7295_cov_16.279163_7	Hel238.bin.105	NA	NA	NA	NA	IPR003847	Putative antitoxin	NA	PKP59945	3.46e-07	52.4	antitoxin [Candidatus Altiarchaeales archaeon HGW-Altiarchaeales-2]
bin.105.strict_NODE_125_length_7295_cov_16.279163_8	Hel238.bin.105	K00030	COG0473	arCOG01163	dehydrogenase (NAD)	NA	NA	NA	WP_066062522	3.07e-14	73.9	isocitrate/isopropylmalate dehydrogenase family protein [Candidatus Desulfofervidus auxilii]
bin.105.strict_NODE_126_length_7240_cov_20.982549_2	Hel238.bin.105	K19306	COG0500	NA	williams Beuren syndrome chromosome region	IPR013216	Methyltransferase type 11	K19306	KKK42008	1.56e-92	279	SAM-dependent methyltransferase [Lokiarchaeum sp. GC14_75]
bin.105.strict_NODE_126_length_7240_cov_20.982549_3	Hel238.bin.105	NA	NA	NA	NA	IPR011991	Winged helix-turn-helix DNA-binding domain	NA	KKK42007	7.22e-44	146	30S ribosomal protein S25e [Lokiarchaeum sp. GC14_75]
bin.105.strict_NODE_126_length_7240_cov_20.982549_5	Hel238.bin.105	NA	NA	NA	NA	IPR027417	P-loop containing nucleoside triphosphate hydrolase	NA	KKK46455	3.84e-40	151	small Arf-related GTPase [Lokiarchaeum sp. GC14_75]
bin.105.strict_NODE_126_length_7240_cov_20.982549_6	Hel238.bin.105	NA	NA	NA	NA	IPR003749	ThiamineS/Molybdopterin converting factor subunit 1	NA	WP_013879246	1.91e-08	56.6	MoaD/ThiS family protein [Halopiger xanaduensis]
bin.105.strict_NODE_126_length_7240_cov_20.982549_7	Hel238.bin.105	K03151	COG0301	arCOG00038	Catalyzes the ATP-dependent transfer of a sulfur to tRNA to produce 4-thiouridine in position 8 of tRNAs, which functions as a near-UV photosensor. Also catalyzes the transfer of sulfur to the sulfur carrier protein ThiS, forming ThiS-thiocarboxylate. This is a step in the synthesis of thiazole, in the thiamine biosynthesis pathway. The sulfur is donated as persulfide by IscS (By similarity)	IPR004114	THUMP domain	K03151	WP_014404705	1.15e-44	168	tRNA 4-thiouridine(8) synthase ThiI [Methanocella conradii]
bin.105.strict_NODE_126_length_7240_cov_20.982549_8	Hel238.bin.105	NA	COG1409	arCOG01153	lacZ expression regulatory protein	NA	NA	NA	KKK42004	0	776	Metallo-dependent phosphatase-like protein [Lokiarchaeum sp. GC14_75]
bin.105.strict_NODE_126_length_7240_cov_20.982549_9	Hel238.bin.105	NA	NA	NA	NA	IPR001451	Hexapeptide repeat	NA	KKK45483	9.68e-105	312	acetyltransferase [Lokiarchaeum sp. GC14_75]
bin.105.strict_NODE_127_length_7138_cov_27.319785_1	Hel238.bin.105	NA	NA	NA	NA	IPR009051	Alpha-helical ferredoxin	NA	KKK46547	2.9e-42	157	NADPH-dependent oxidoreductase [Lokiarchaeum sp. GC14_75]
bin.105.strict_NODE_127_length_7138_cov_27.319785_2	Hel238.bin.105	NA	NA	NA	peptidase (S8 and S53, subtilisin, kexin, sedolisin	NA	NA	K23337	OLS32374	1.35e-62	213	N-acetylneuraminate epimerase [Candidatus Heimdallarchaeota archaeon AB_125]
bin.105.strict_NODE_127_length_7138_cov_27.319785_3	Hel238.bin.105	K03738,K11389,K19515	COG2414	NA	aldehyde ferredoxin oxidoreductase (EC 1.2.7.5)	IPR013983	Aldehyde ferredoxin oxidoreductase, N-terminal	K11389	KKK46548	0	1079	Aldehyde:ferredoxin oxidoreductase [Lokiarchaeum sp. GC14_75]
bin.105.strict_NODE_127_length_7138_cov_27.319785_4	Hel238.bin.105	NA	COG1142	NA	4Fe-4S ferredoxin, iron-sulfur binding	NA	NA	K00196	KKK46549	6.55e-97	286	4Fe-4S ferredoxin [Lokiarchaeum sp. GC14_75]
bin.105.strict_NODE_127_length_7138_cov_27.319785_8	Hel238.bin.105	K03388	COG1148	arCOG02235	heterodisulfide reductase subunit A	NA	NA	NA	KKK46558	8.75e-156	449	CoB--CoM heterodisulfide reductase iron-sulfur subunit A [Lokiarchaeum sp. GC14_75]
bin.105.strict_NODE_128_length_6885_cov_29.659665_2	Hel238.bin.105	K01495	COG0302	NA	GTP cyclohydrolase i	NA	NA	K01495	PIU41918	5.13e-54	179	GTP cyclohydrolase I FolE [Candidatus Omnitrophica bacterium CG07_land_8_20_14_0_80_42_15]
bin.105.strict_NODE_128_length_6885_cov_29.659665_3	Hel238.bin.105	K11781	COG1060	arCOG00656	Catalyzes the radical-mediated transfer of the hydroxybenzyl group from 4-hydroxyphenylpyruvate (HPP) to 5-amino- 6-ribitylamino-2,4(1H,3H)-pyrimidinedione to form 7,8-didemethyl- 8-hydroxy-5-deazariboflavin (FO) (By similarity)	NA	NA	K11781	WP_012036613	6.09e-28	112	7,8-didemethyl-8-hydroxy-5-deazariboflavin synthase subunit CofH [Methanocella arvoryzae]
bin.105.strict_NODE_128_length_6885_cov_29.659665_4	Hel238.bin.105	K00260,K00261,K00262,K00263	COG0334	arCOG01352	glutamate dehydrogenase	IPR000644	CBS domain	NA	GAK61210	0	865	glutamate dehydrogenase (NAD(P)(+)) [Candidatus Vecturithrix granuli]
bin.105.strict_NODE_128_length_6885_cov_29.659665_5	Hel238.bin.105	NA	COG1359	NA	Antibiotic biosynthesis monooxygenase	IPR011008	Dimeric alpha-beta barrel	NA	PKN51835	5.29e-34	121	antibiotic biosynthesis monooxygenase [Deltaproteobacteria bacterium HGW-Deltaproteobacteria-13]
bin.105.strict_NODE_128_length_6885_cov_29.659665_6	Hel238.bin.105	K00548,K00796	COG0294	arCOG01978	dihydropteroate synthase-related protein	IPR000489	Pterin-binding domain	NA	WP_013413447	5.88e-69	234	dihydropteroate synthase-like protein [Methanothermus fervidus]
bin.105.strict_NODE_128_length_6885_cov_29.659665_7	Hel238.bin.105	NA	COG2441	arCOG04329	Protein of unknown function (DUF1464)	IPR009927	Protein of unknown function DUF1464	NA	KKK46514	4.97e-174	497	butyrate kinase [Lokiarchaeum sp. GC14_75]
bin.105.strict_NODE_129_length_6782_cov_24.139150_1	Hel238.bin.105	NA	NA	NA	NA	IPR001455	TusA-like domain	NA	KKK44572	9.49e-10	57	Sulfurtransferase TusA [Lokiarchaeum sp. GC14_75]
bin.105.strict_NODE_129_length_6782_cov_24.139150_2	Hel238.bin.105	NA	COG5012	NA	cobalamin b12-binding domain-containing protein	IPR006158	Cobalamin (vitamin B12)-binding domain	NA	KKK44303	5.71e-93	279	Dimethylamine corrinoid protein [Lokiarchaeum sp. GC14_75]
bin.105.strict_NODE_129_length_6782_cov_24.139150_3	Hel238.bin.105	K02003	COG1136	NA	ABC transporter	IPR003439	ABC transporter-like	K02003	OLS15937	7.24e-83	256	ABC transporter [Candidatus Lokiarchaeota archaeon CR_4]
bin.105.strict_NODE_129_length_6782_cov_24.139150_4	Hel238.bin.105	NA	NA	NA	NA	IPR003838	ABC transporter permease protein domain	NA	OLS15936	5.12e-75	261	Efflux ABC transporter permease protein [Candidatus Lokiarchaeota archaeon CR_4]
bin.105.strict_NODE_129_length_6782_cov_24.139150_5	Hel238.bin.105	K18626	NA	NA	NA	NA	NA	NA	NA	NA	NA	NA
bin.105.strict_NODE_129_length_6782_cov_24.139150_6	Hel238.bin.105	K00784	COG1234	arCOG00501	Zinc phosphodiesterase, which displays some tRNA 3'- processing endonuclease activity. Probably involved in tRNA maturation, by removing a 3'-trailer from precursor tRNA (By similarity)	IPR001279	Metallo-beta-lactamase	K00784	OLS13232	1.8e-89	280	Ribonuclease Z [Candidatus Lokiarchaeota archaeon CR_4]
bin.105.strict_NODE_129_length_6782_cov_24.139150_7	Hel238.bin.105	NA	NA	NA	NA	IPR016155	Molybdopterin synthase/thiamin biosynthesis sulphur carrier, beta-grasp	NA	OLS13233	3.91e-07	51.6	hypothetical protein RBG13Loki_3144 [Candidatus Lokiarchaeota archaeon CR_4]
bin.105.strict_NODE_13_length_58778_cov_28.116199_1	Hel238.bin.105	K08264	COG0247	arCOG00333	CoB-CoM heterodisulfide reductase	IPR004017	Cysteine-rich domain	K18928	OLS30017	1.88e-67	216	CoB--CoM heterodisulfide reductase iron-sulfur subunit D [Candidatus Thorarchaeota archaeon AB_25]
bin.105.strict_NODE_13_length_58778_cov_28.116199_10	Hel238.bin.105	K01599	COG0407	arCOG03323	Uroporphyrinogen decarboxylase	NA	NA	NA	KKK40472	1.22e-75	238	methylcobalamin:coenzyme M methyltransferase [Lokiarchaeum sp. GC14_75]
bin.105.strict_NODE_13_length_58778_cov_28.116199_11	Hel238.bin.105	NA	COG1305	NA	Transglutaminase-like superfamily	IPR002931	Transglutaminase-like	NA	KKK45964	1.77e-63	202	Transglutaminase-like superfamily protein, partial [Lokiarchaeum sp. GC14_75]
bin.105.strict_NODE_13_length_58778_cov_28.116199_12	Hel238.bin.105	K00672	COG2037	arCOG02695	formylmethanofuran-tetrahydromethanopterin formyltransferase (EC 2.3.1.101)	IPR002770	Formylmethanofuran: tetrahydromethanopterin formyltransferase Ftr, C-terminal	K00672	WP_012939567	6.74e-109	327	formylmethanofuran--tetrahydromethanopterin N-formyltransferase [Archaeoglobus profundus]
bin.105.strict_NODE_13_length_58778_cov_28.116199_13	Hel238.bin.105	K03929	COG2272	NA	Carboxylesterase	IPR029058	Alpha/Beta hydrolase fold	K01044	OLS22750	0	884	Para-nitrobenzyl esterase [Candidatus Thorarchaeota archaeon AB_25]
bin.105.strict_NODE_13_length_58778_cov_28.116199_15	Hel238.bin.105	NA	NA	NA	NA	IPR027417	P-loop containing nucleoside triphosphate hydrolase	NA	WP_015225463	1.66e-11	78.6	hypothetical protein [Halothece sp. PCC 7418]
bin.105.strict_NODE_13_length_58778_cov_28.116199_16	Hel238.bin.105	K13993	COG0071	arCOG01833	heat shock protein	IPR002068	Alpha crystallin/Hsp20 domain	K13993	KKK43689	9.48e-65	208	Hsp20/alpha crystallin family protein [Lokiarchaeum sp. GC14_75]
bin.105.strict_NODE_13_length_58778_cov_28.116199_17	Hel238.bin.105	NA	COG1600	NA	4Fe-4S ferredoxin, iron-sulfur binding	NA	NA	NA	KKK45737	1.7e-147	422	putative Fe-S protein [Lokiarchaeum sp. GC14_75]
bin.105.strict_NODE_13_length_58778_cov_28.116199_19	Hel238.bin.105	K07097	COG2404	arCOG00423	phosphoesterase, DHHA1	NA	NA	K07097	GBE54153	2.16e-13	79.7	DHH family protein [archaeon BMS3Bbin15]
bin.105.strict_NODE_13_length_58778_cov_28.116199_2	Hel238.bin.105	NA	NA	NA	NA	IPR029063	S-adenosyl-L-methionine-dependent methyltransferase	NA	WP_092208296	1.14e-10	68.6	class I SAM-dependent methyltransferase [Desulfoluna spongiiphila]
bin.105.strict_NODE_13_length_58778_cov_28.116199_20	Hel238.bin.105	NA	COG0042	arCOG00605	Methanogenesis marker protein 9	NA	NA	NA	OYT43351	1.53e-49	164	methanogenesis marker 9 domain-containing protein [Candidatus Aenigmarchaeota archaeon ex4484_56]
bin.105.strict_NODE_13_length_58778_cov_28.116199_21	Hel238.bin.105	K05774	COG3709	NA	Catalyzes the phosphorylation of ribose 1,5-bisphosphate to 5-phospho-D-ribosyl alpha-1-diphosphate (PRPP) (By similarity)	IPR012699	Ribose 1,5-bisphosphate phosphokinase PhnN	K05774	KKK42077	6.82e-75	232	Ribose 1,5-bisphosphate phosphokinase PhnN [Lokiarchaeum sp. GC14_75]
bin.105.strict_NODE_13_length_58778_cov_28.116199_22	Hel238.bin.105	K03709	COG1321	arCOG02099	iron (metal) dependent repressor, DtxR family	IPR022687	DTXR-type HTH domain	K03709	KKK43698	9.46e-61	192	Transcriptional regulator MntR [Lokiarchaeum sp. GC14_75]
bin.105.strict_NODE_13_length_58778_cov_28.116199_24	Hel238.bin.105	NA	NA	NA	NA	IPR010985	Ribbon-helix-helix	NA	KKK44253	3.49e-09	57.4	Ribbon-helix-helix protein, copG family [Lokiarchaeum sp. GC14_75]
bin.105.strict_NODE_13_length_58778_cov_28.116199_25	Hel238.bin.105	NA	NA	NA	NA	IPR024227	Protein of unknown function DUF3795	NA	WP_035254734	2.87e-62	197	DUF3795 domain-containing protein [Desulfatiglans anilini]
bin.105.strict_NODE_13_length_58778_cov_28.116199_26	Hel238.bin.105	K00008	COG1063	NA	alcohol dehydrogenase groes domain protein	IPR011032	GroES-like	K00008	KKK43721	0	543	Sorbitol dehydrogenase [Lokiarchaeum sp. GC14_75]
bin.105.strict_NODE_13_length_58778_cov_28.116199_27	Hel238.bin.105	NA	COG0491	NA	Metallo-beta-lactamase superfamily	IPR001279	Metallo-beta-lactamase	NA	WP_014955629	1.7e-16	88.6	MBL fold metallo-hydrolase [Desulfobacula toluolica]
bin.105.strict_NODE_13_length_58778_cov_28.116199_28	Hel238.bin.105	K08321,K11645,K18287	COG1830	NA	autoinducer-2 (AI-2) aldolase EC 4.1.2	IPR002915	DeoC/FbaB/ lacD aldolase	K08321	KKK40599	8.62e-162	457	putative aldolase LsrF [Lokiarchaeum sp. GC14_75]
bin.105.strict_NODE_13_length_58778_cov_28.116199_3	Hel238.bin.105	K07052	COG1266	arCOG02766	Abortive infection protein	IPR003675	CAAX amino terminal protease	NA	WP_075072157	1.33e-31	128	CPBP family intramembrane metalloprotease [Longilinea arvoryzae]
bin.105.strict_NODE_13_length_58778_cov_28.116199_30	Hel238.bin.105	NA	NA	NA	Lactamase_B	NA	NA	NA	WP_088534002	1.97e-91	278	MBL fold metallo-hydrolase [Geobacter sp. DSM 9736]
bin.105.strict_NODE_13_length_58778_cov_28.116199_31	Hel238.bin.105	NA	COG2234	arCOG02962	Peptidase family M28	NA	NA	K19701	KKK43727	1.46e-164	479	Aminopeptidase YwaD precursor [Lokiarchaeum sp. GC14_75]
bin.105.strict_NODE_13_length_58778_cov_28.116199_32	Hel238.bin.105	K07052	NA	NA	CAAX amino terminal protease family	IPR003675	CAAX amino terminal protease	NA	KKK43728	1.31e-176	541	CAAX amino terminal protease self- immunity [Lokiarchaeum sp. GC14_75]
bin.105.strict_NODE_13_length_58778_cov_28.116199_33	Hel238.bin.105	K01990	COG1131	arCOG00194	ABC transporter	NA	NA	K01990	KKK40603	4.07e-149	426	putative ABC transporter ATP-binding protein YbhF [Lokiarchaeum sp. GC14_75]
bin.105.strict_NODE_13_length_58778_cov_28.116199_34	Hel238.bin.105	NA	NA	NA	NA	IPR003675	CAAX amino terminal protease	NA	KKK43728	0	597	CAAX amino terminal protease self- immunity [Lokiarchaeum sp. GC14_75]
bin.105.strict_NODE_13_length_58778_cov_28.116199_35	Hel238.bin.105	K01990	COG1131	arCOG00194	ABC transporter	IPR003439	ABC transporter-like	K01990	KKK40603	1.18e-146	420	putative ABC transporter ATP-binding protein YbhF [Lokiarchaeum sp. GC14_75]
bin.105.strict_NODE_13_length_58778_cov_28.116199_37	Hel238.bin.105	NA	COG0697	arCOG00278	Permease drug metabolite transporter, DMT superfamily	NA	NA	NA	KKK43691	1.21e-78	251	EamA-like transporter family protein [Lokiarchaeum sp. GC14_75]
bin.105.strict_NODE_13_length_58778_cov_28.116199_38	Hel238.bin.105	K01599	NA	NA	Uroporphyrinogen decarboxylase (URO-D)	NA	NA	NA	GBC94296	3.22e-35	142	Uroporphyrinogen decarboxylase [bacterium HR16]
bin.105.strict_NODE_13_length_58778_cov_28.116199_39	Hel238.bin.105	NA	COG0697	arCOG00278	Permease drug metabolite transporter, DMT superfamily	IPR000620	EamA domain	NA	KKK43691	1.96e-123	365	EamA-like transporter family protein [Lokiarchaeum sp. GC14_75]
bin.105.strict_NODE_13_length_58778_cov_28.116199_4	Hel238.bin.105	NA	NA	NA	Acyltransferase family	IPR002656	Acyltransferase 3	NA	KKK42920	1.34e-124	370	glucans biosynthesis protein [Lokiarchaeum sp. GC14_75]
bin.105.strict_NODE_13_length_58778_cov_28.116199_40	Hel238.bin.105	K00441	COG1035	arCOG02651	hydrogenase, subunit beta	NA	NA	K02823	KKK43732	0	848	Coenzyme F420 hydrogenase subunit beta [Lokiarchaeum sp. GC14_75]
bin.105.strict_NODE_13_length_58778_cov_28.116199_41	Hel238.bin.105	K00177	COG1014	arCOG01602	2-oxoglutarate ferredoxin oxidoreductase subunit gamma	IPR002869	Pyruvate-flavodoxin oxidoreductase, central domain	K00177	KKK43733	1.41e-101	300	2-oxoacid:ferredoxin oxidoreductase, gamma subunit [Lokiarchaeum sp. GC14_75]
bin.105.strict_NODE_13_length_58778_cov_28.116199_42	Hel238.bin.105	K00175	COG1013	NA	Thiamine pyrophosphate protein domain protein TPP-binding	IPR029061	Thiamin diphosphate-binding fold	K00175	KKK43734	2.65e-176	498	2-oxoacid:ferredoxin oxidoreductase, beta subunit [Lokiarchaeum sp. GC14_75]
bin.105.strict_NODE_13_length_58778_cov_28.116199_43	Hel238.bin.105	K00174	COG0674	arCOG01607	Ferredoxin oxidoreductase	IPR029061	Thiamin diphosphate-binding fold	NA	KKK43735	0	642	2-oxoacid:ferredoxin oxidoreductase, alpha subunit [Lokiarchaeum sp. GC14_75]
bin.105.strict_NODE_13_length_58778_cov_28.116199_44	Hel238.bin.105	NA	NA	NA	NA	NA	NA	NA	OLS14275	1.44e-15	73.6	4Fe-4S ferredoxin [Candidatus Lokiarchaeota archaeon CR_4]
bin.105.strict_NODE_13_length_58778_cov_28.116199_45	Hel238.bin.105	K08264	COG0247	arCOG00333	succinate dehydrogenase fumarate reductase iron-sulfur subunit	IPR004017	Cysteine-rich domain	NA	KKK41745	2.52e-118	346	CoB--CoM heterodisulfide reductase iron-sulfur subunit D [Lokiarchaeum sp. GC14_75]
bin.105.strict_NODE_13_length_58778_cov_28.116199_46	Hel238.bin.105	K00782	COG1139	arCOG00335	Uncharacterised ACR, YkgG family COG1556	IPR003741	LUD domain	K18929	KKK46226	0	664	ferredoxin domain protein [Lokiarchaeum sp. GC14_75]
bin.105.strict_NODE_13_length_58778_cov_28.116199_47	Hel238.bin.105	K16850	COG2721	arCOG05317	D-galactarate dehydratase altronate hydrolase domain protein	IPR007392	D-galactarate/Altronate dehydratase, C-terminal	K01685	KKK43317	2.94e-156	454	Altronate dehydratase [Lokiarchaeum sp. GC14_75]
bin.105.strict_NODE_13_length_58778_cov_28.116199_48	Hel238.bin.105	K16849	COG2721	NA	SAF domain	NA	NA	NA	KKK43316	1.65e-22	92.4	Altronate dehydratase [Lokiarchaeum sp. GC14_75]
bin.105.strict_NODE_13_length_58778_cov_28.116199_49	Hel238.bin.105	K03738,K11389	COG2414	NA	Aldehyde ferredoxin oxidoreductase, N-terminal domain	IPR001203	Aldehyde ferredoxin oxidoreductase, C-terminal	NA	KKK40345	0	840	Tungsten-containing aldehyde ferredoxin oxidoreductase [Lokiarchaeum sp. GC14_75]
bin.105.strict_NODE_13_length_58778_cov_28.116199_5	Hel238.bin.105	NA	COG0655	arCOG02573	NADPH-dependent FMN reductase	IPR005025	NADPH-dependent FMN reductase-like	NA	PJB49629	7.31e-47	161	flavodoxin family protein [Chloroflexi bacterium CG_4_9_14_3_um_filter_45_9]
bin.105.strict_NODE_13_length_58778_cov_28.116199_50	Hel238.bin.105	NA	COG3616	NA	Alanine racemase, N-terminal domain	IPR001608	Alanine racemase, N-terminal	NA	OLS24214	3.48e-82	266	3-hydroxy-D-aspartate aldolase [Candidatus Heimdallarchaeota archaeon LC_3]
bin.105.strict_NODE_13_length_58778_cov_28.116199_51	Hel238.bin.105	K09022	COG0251	NA	endoribonuclease L-psp	IPR013813	Endoribonuclease L-PSP/chorismate mutase-like	K09022	KKK44599	6.62e-35	125	RutC family protein [Lokiarchaeum sp. GC14_75]
bin.105.strict_NODE_13_length_58778_cov_28.116199_52	Hel238.bin.105	K01892	COG0124	NA	histidyl-tRNA synthetase	NA	NA	K01892	KKK43739	0	602	Histidine--tRNA ligase [Lokiarchaeum sp. GC14_75]
bin.105.strict_NODE_13_length_58778_cov_28.116199_54	Hel238.bin.105	K01591,K13421	COG0284	NA	OMP decarboxylase	IPR001754	Orotidine 5'-phosphate decarboxylase domain	K01591	OLS16272	9.32e-83	261	orotidine-5'-phosphate decarboxylase [Candidatus Lokiarchaeota archaeon CR_4]
bin.105.strict_NODE_13_length_58778_cov_28.116199_6	Hel238.bin.105	NA	NA	NA	NA	NA	NA	NA	SNT58614	3.53e-38	145	hypothetical protein SAMN05443665_105024 [Actinomadura meyerae]
bin.105.strict_NODE_13_length_58778_cov_28.116199_7	Hel238.bin.105	K00459,K02371	COG2070	NA	2-nitropropane dioxygenase	NA	NA	K00459	KXH75301	0	573	2-nitropropane dioxygenase [Candidatus Thorarchaeota archaeon SMTZ-45]
bin.105.strict_NODE_13_length_58778_cov_28.116199_8	Hel238.bin.105	K07464,K10844	COG1199	NA	Helicase	IPR006555	ATP-dependent helicase, C-terminal	NA	OLS28270	0	730	ATP-dependent DNA helicase [Candidatus Heimdallarchaeota archaeon LC_2]
bin.105.strict_NODE_13_length_58778_cov_28.116199_9	Hel238.bin.105	NA	COG1032	NA	radical SAM domain protein	IPR007197	Radical SAM	NA	KKK43195	0	548	Radical SAM superfamily protein [Lokiarchaeum sp. GC14_75]
bin.105.strict_NODE_130_length_6678_cov_21.560067_1	Hel238.bin.105	K05592	COG0513	NA	DEAD DEAH box helicase	NA	NA	K05592	KKK41664	0	561	putative DEAD-box ATP-dependent RNA helicase [Lokiarchaeum sp. GC14_75]
bin.105.strict_NODE_130_length_6678_cov_21.560067_2	Hel238.bin.105	K06883	COG1100	NA	mutual gliding protein a	IPR006689	Small GTPase superfamily, ARF/SAR type	NA	KKK42335	1.47e-135	387	small GTP-binding domain protein, Arf-domain signature [Lokiarchaeum sp. GC14_75]
bin.105.strict_NODE_130_length_6678_cov_21.560067_3	Hel238.bin.105	K07095	COG0622	NA	phosphodiesterase, mj0936 family	IPR029052	Metallo-dependent phosphatase-like	K07095	PIQ90957	9.99e-27	108	YfcE family phosphodiesterase [Candidatus Omnitrophica bacterium CG11_big_fil_rev_8_21_14_0_20_41_12]
bin.105.strict_NODE_130_length_6678_cov_21.560067_4	Hel238.bin.105	NA	NA	NA	Inherit from bactNOG: nucleic acid binding OB-fold tRNA helicase-type	IPR029062	Class I glutamine amidotransferase-like	NA	OLS31159	1.22e-11	75.5	hypothetical protein ThorAB25_04800 [Candidatus Thorarchaeota archaeon AB_25]
bin.105.strict_NODE_130_length_6678_cov_21.560067_6	Hel238.bin.105	NA	COG1917	arCOG02994	carbohydrate binding protein	IPR011051	RmlC-like cupin domain	NA	KYK23150	5.68e-27	105	cupin [Thermoplasmatales archaeon SM1-50]
bin.105.strict_NODE_130_length_6678_cov_21.560067_7	Hel238.bin.105	K02469	COG0188	arCOG04367	DNA gyrase negatively supercoils closed circular double- stranded DNA in an ATP-dependent manner and also catalyzes the interconversion of other topological isomers of double-stranded DNA rings, including catenanes and knotted rings (By similarity)	NA	NA	K02469	WP_012036925	0	694	DNA gyrase subunit A [Methanocella arvoryzae]
bin.105.strict_NODE_131_length_6627_cov_23.182137_2	Hel238.bin.105	K01990	COG1131	arCOG00194	ABC-type multidrug transport system, ATPase component	IPR003439	ABC transporter-like	K01990	OLS12617	8.99e-71	233	ABC transporter [Candidatus Lokiarchaeota archaeon CR_4]
bin.105.strict_NODE_131_length_6627_cov_23.182137_4	Hel238.bin.105	K10947	COG1695	NA	Transcriptional regulator PadR-like family	IPR011991	Winged helix-turn-helix DNA-binding domain	NA	OLS13819	1.7e-50	169	PadR-like family transcriptional regulator [Candidatus Lokiarchaeota archaeon CR_4]
bin.105.strict_NODE_131_length_6627_cov_23.182137_6	Hel238.bin.105	K01990,K13926	COG1131	NA	ABC, transporter	IPR027417	P-loop containing nucleoside triphosphate hydrolase	K01990	PIU55760	8.62e-78	249	ABC transporter ATP-binding protein [Chloroflexi bacterium CG07_land_8_20_14_0_80_51_10]
bin.105.strict_NODE_131_length_6627_cov_23.182137_7	Hel238.bin.105	NA	NA	NA	NA	IPR032688	ABC-2 family transporter protein	NA	WP_008827010	5.65e-07	61.2	hypothetical protein [Haloplasma contractile]
bin.105.strict_NODE_132_length_6582_cov_20.973866_1	Hel238.bin.105	NA	NA	NA	NA	IPR020846	Major facilitator superfamily domain	NA	KKK42976	3.24e-77	249	Major Facilitator Superfamily protein [Lokiarchaeum sp. GC14_75]
bin.105.strict_NODE_132_length_6582_cov_20.973866_2	Hel238.bin.105	NA	NA	NA	NA	NA	NA	NA	PKN75759	1.91e-52	174	hypothetical protein CVU52_05835 [Deltaproteobacteria bacterium HGW-Deltaproteobacteria-10]
bin.105.strict_NODE_132_length_6582_cov_20.973866_3	Hel238.bin.105	NA	COG2020	NA	Methyl-transferase	IPR007318	Phospholipid methyltransferase	NA	KKK43224	1.72e-71	225	Isoprenylcysteine carboxyl methyltransferase (ICMT) family protein [Lokiarchaeum sp. GC14_75]
bin.105.strict_NODE_132_length_6582_cov_20.973866_4	Hel238.bin.105	NA	NA	NA	binding domain protein	NA	NA	NA	KKK44985	1.6e-115	341	Electron transport complex subunit RsxB [Lokiarchaeum sp. GC14_75]
bin.105.strict_NODE_132_length_6582_cov_20.973866_5	Hel238.bin.105	K01011,K03406	COG0607	arCOG02021	Rhodanese-like domain	IPR001763	Rhodanese-like domain	NA	KKK44049	6.12e-37	134	putative adenylyltransferase/sulfurtransferase MoeZ [Lokiarchaeum sp. GC14_75]
bin.105.strict_NODE_132_length_6582_cov_20.973866_7	Hel238.bin.105	K07238,K16267	COG0428	arCOG00576	Zinc iron permease	IPR003689	Zinc/iron permease	K14713	OLS14750	2.5e-89	276	zinc/iron permease [Candidatus Lokiarchaeota archaeon CR_4]
bin.105.strict_NODE_132_length_6582_cov_20.973866_8	Hel238.bin.105	NA	NA	NA	NA	NA	NA	NA	NA	NA	NA	NA
bin.105.strict_NODE_133_length_6330_cov_20.362546_1	Hel238.bin.105	NA	NA	NA	NA	IPR000626	Ubiquitin domain	NA	OLS27107	1.89e-20	88.6	hypothetical protein HeimC3_05740 [Candidatus Heimdallarchaeota archaeon LC_3]
bin.105.strict_NODE_133_length_6330_cov_20.362546_3	Hel238.bin.105	NA	COG4886	NA	Leucine-rich repeAt	IPR001611	Leucine-rich repeat	NA	KKK41797	1.76e-92	290	leucine-rich repeat domain protein [Lokiarchaeum sp. GC14_75]
bin.105.strict_NODE_133_length_6330_cov_20.362546_5	Hel238.bin.105	K10686	COG0476	NA	E2 binding domain	IPR000594	THIF-type NAD/FAD binding fold	K21029	KKK43157	0	671	putative E1-like ubiquitin activating protein [Lokiarchaeum sp. GC14_75]
bin.105.strict_NODE_133_length_6330_cov_20.362546_6	Hel238.bin.105	K13960	COG5078	NA	Ubiquitin-conjugating enzyme	NA	NA	K13960	KKK43158	1.28e-102	301	putative E2-like ubiquitin conjugating protein [Lokiarchaeum sp. GC14_75]
bin.105.strict_NODE_133_length_6330_cov_20.362546_7	Hel238.bin.105	K09613	COG1310	NA	Catalytic Component of the COP9 signalosome (CSN) complex that acts as an regulator of the ubiquitin (Ubl) conjugation pathway by mediating the deneddylation of the cullin subunit of SCF-type E3 ubiquitin-protein ligase complexes (By similarity)	NA	NA	K03030	OLS16230	8.14e-81	252	26S proteasome regulatory subunit N11-like protein [Candidatus Lokiarchaeota archaeon CR_4]
bin.105.strict_NODE_134_length_6276_cov_22.962413_1	Hel238.bin.105	NA	NA	NA	Inherit from bactNOG: Large repetitive protein	NA	NA	NA	WP_096702350	0	649	DUF4347 domain-containing protein [Magnetospirillum sp. 15-1]
bin.105.strict_NODE_134_length_6276_cov_22.962413_4	Hel238.bin.105	NA	COG1404	arCOG00702	PKD domain	NA	NA	NA	KKK43849	1.08e-42	171	Periplasmic copper-binding protein (NosD) [Lokiarchaeum sp. GC14_75]
bin.105.strict_NODE_135_length_6142_cov_26.872547_2	Hel238.bin.105	NA	NA	NA	NA	NA	NA	NA	OLS19428	3.52e-08	54.7	hypothetical protein ThorAB25_29310 [Candidatus Thorarchaeota archaeon AB_25]
bin.105.strict_NODE_135_length_6142_cov_26.872547_3	Hel238.bin.105	K00131,K00135	COG1012	NA	Aldehyde dehydrogenase	IPR015590	Aldehyde dehydrogenase domain	K00131	OLS15894	0	600	NADP-dependent glyceraldehyde-3-phosphate dehydrogenase [Candidatus Lokiarchaeota archaeon CR_4]
bin.105.strict_NODE_135_length_6142_cov_26.872547_4	Hel238.bin.105	NA	COG0094	arCOG00942	radical SAM domain protein	NA	NA	NA	KKK45129	0	612	Antilisterial bacteriocin subtilosin biosynthesis protein AlbA [Lokiarchaeum sp. GC14_75]
bin.105.strict_NODE_135_length_6142_cov_26.872547_5	Hel238.bin.105	K01426,K02433	COG0154	NA	amidase EC 3.5.1.4	IPR023631	Amidase signature domain	K01426	OGO08335	4.93e-151	448	amidase [Chloroflexi bacterium RBG_13_60_13]
bin.105.strict_NODE_135_length_6142_cov_26.872547_6	Hel238.bin.105	K07301	COG0530	arCOG02881	Na Ca antiporter, CaCA family	IPR004837	Sodium/calcium exchanger membrane region	NA	OHE27610	2.93e-16	83.2	hypothetical protein A2Y43_02445 [Tenericutes bacterium GWA2_38_26]
bin.105.strict_NODE_136_length_6002_cov_19.909705_1	Hel238.bin.105	NA	NA	NA	NA	IPR020846	Major facilitator superfamily domain	NA	KKK42976	1.09e-124	377	Major Facilitator Superfamily protein [Lokiarchaeum sp. GC14_75]
bin.105.strict_NODE_136_length_6002_cov_19.909705_2	Hel238.bin.105	NA	COG0454	NA	Acetyltransferase (GNAT) family	IPR016181	Acyl-CoA N-acyltransferase	NA	EJG06766	4.97e-40	145	GCN5-related N-acetyltransferase [Methanofollis liminatans DSM 4140]
bin.105.strict_NODE_136_length_6002_cov_19.909705_3	Hel238.bin.105	K00180	COG1014	NA	indolepyruvate ferredoxin oxidoreductase	IPR019752	Pyruvate/ketoisovalerate oxidoreductase, catalytic domain	NA	SCH83597	1.88e-26	108	indolepyruvate oxidoreductase subunit beta [uncultured Blautia sp.]
bin.105.strict_NODE_136_length_6002_cov_19.909705_4	Hel238.bin.105	K00179	COG4231	arCOG01609	indolepyruvate ferredoxin oxidoreductase, alpha subunit	IPR002880	Pyruvate flavodoxin/ferredoxin oxidoreductase, N-terminal	NA	WP_013295249	2.42e-128	401	indolepyruvate oxidoreductase [Methanothermobacter marburgensis]
bin.105.strict_NODE_136_length_6002_cov_19.909705_5	Hel238.bin.105	K00666,K01897	COG0318	NA	amp-dependent synthetase and ligase	NA	NA	NA	WP_014183381	2.65e-91	294	long-chain fatty acid--CoA ligase [Desulfosporosinus orientis]
bin.105.strict_NODE_137_length_5790_cov_25.473657_2	Hel238.bin.105	K01858	COG1260	NA	myo-inositol-1-phosphate synthase	NA	NA	K01858	KKK42803	0	588	Inositol-3-phosphate synthase [Lokiarchaeum sp. GC14_75]
bin.105.strict_NODE_137_length_5790_cov_25.473657_3	Hel238.bin.105	NA	NA	NA	Major facilitator superfamily	NA	NA	NA	WP_087861721	1.76e-21	106	MFS transporter [Brevefilum fermentans]
bin.105.strict_NODE_137_length_5790_cov_25.473657_4	Hel238.bin.105	NA	NA	NA	NA	IPR008656	Inositol-tetrakisphosphate 1-kinase	NA	KKK40176	5.05e-128	375	Inositol 1, 3, 4-trisphosphate 5/6-kinase [Lokiarchaeum sp. GC14_75]
bin.105.strict_NODE_137_length_5790_cov_25.473657_5	Hel238.bin.105	K06153	COG1968	arCOG04761	Bacitracin resistance protein bacA-like protein	IPR003824	Undecaprenyl-diphosphatase UppP	K06153	KKK42805	3.2e-113	336	Undecaprenyl-diphosphatase [Lokiarchaeum sp. GC14_75]
bin.105.strict_NODE_137_length_5790_cov_25.473657_6	Hel238.bin.105	K01104	COG0394	NA	protein tyrosine phosphatase	IPR023485	Phosphotyrosine protein phosphatase I superfamily	NA	KKK42806	1.47e-60	194	Low molecular weight protein-tyrosine-phosphatase YwlE [Lokiarchaeum sp. GC14_75]
bin.105.strict_NODE_138_length_5605_cov_18.438133_1	Hel238.bin.105	NA	NA	NA	NA	IPR011050	Pectin lyase fold/virulence factor	NA	OLS15720	1.52e-07	59.7	parallel beta-helix repeat-containing protein [Candidatus Lokiarchaeota archaeon CR_4]
bin.105.strict_NODE_138_length_5605_cov_18.438133_2	Hel238.bin.105	K06234	NA	NA	RAB23, member RAS oncogene family	IPR027417	P-loop containing nucleoside triphosphate hydrolase	NA	KKK41853	3.36e-74	229	small GTP-binding domain protein [Lokiarchaeum sp. GC14_75]
bin.105.strict_NODE_138_length_5605_cov_18.438133_3	Hel238.bin.105	K09553	COG0457	NA	whole genome shotgun sequence	IPR011990	Tetratricopeptide-like helical domain	NA	KKK41855	0	744	Tetratricopeptide repeat protein [Lokiarchaeum sp. GC14_75]
bin.105.strict_NODE_138_length_5605_cov_18.438133_4	Hel238.bin.105	NA	COG2202	arCOG06515	Histidine kinase	IPR003594	Histidine kinase-like ATPase, C-terminal domain	NA	KKK43226	1e-56	192	Signal transduction histidine kinase [Lokiarchaeum sp. GC14_75]
bin.105.strict_NODE_138_length_5605_cov_18.438133_5	Hel238.bin.105	NA	NA	NA	response regulator	IPR011006	CheY-like superfamily	NA	WP_063673910	1.76e-11	70.1	response regulator [Dyella thiooxydans]
bin.105.strict_NODE_139_length_5547_cov_26.089031_2	Hel238.bin.105	NA	NA	NA	NA	IPR011576	Pyridoxamine 5'-phosphate oxidase-like, FMN-binding domain	NA	WP_091799422	5.38e-07	56.6	pyridoxamine 5'-phosphate oxidase family protein [Prauserella marina]
bin.105.strict_NODE_139_length_5547_cov_26.089031_3	Hel238.bin.105	K07893	NA	NA	RAB	IPR001806	Small GTPase superfamily	NA	KKK43373	3.4e-50	169	small GTP-binding domain protein [Lokiarchaeum sp. GC14_75]
bin.105.strict_NODE_139_length_5547_cov_26.089031_5	Hel238.bin.105	NA	NA	NA	2-oxoacid dehydrogenases acyltransferase (catalytic domain)	NA	NA	NA	WP_006524383	5.02e-18	79	catalytic domain-containing protein of component of various dehydrogenase complexes [Desulfotomaculum gibsoniae]
bin.105.strict_NODE_139_length_5547_cov_26.089031_6	Hel238.bin.105	NA	NA	NA	NA	IPR009339	Protein of unknown function DUF998	NA	WP_071152446	1.48e-11	70.9	DUF998 domain-containing protein [Planococcus salinarum]
bin.105.strict_NODE_139_length_5547_cov_26.089031_7	Hel238.bin.105	NA	COG0604	NA	Zinc-binding dehydrogenase	NA	NA	K00344	OLE74636	9.28e-143	414	NAD(P)-dependent alcohol dehydrogenase [archaeon 13_1_20CM_2_54_9]
bin.105.strict_NODE_139_length_5547_cov_26.089031_8	Hel238.bin.105	NA	NA	NA	NADPH-dependent FMN reductase	IPR005025	NADPH-dependent FMN reductase-like	NA	WP_083439600	2.23e-98	296	flavodoxin family protein [Acetobacterium bakii]
bin.105.strict_NODE_14_length_53558_cov_28.163366_10	Hel238.bin.105	K10725	COG1474	arCOG00467	Cell division control protein 6	IPR011991	Winged helix-turn-helix DNA-binding domain	NA	KKK43139	0	598	ORC1-type DNA replication protein 1 [Lokiarchaeum sp. GC14_75]
bin.105.strict_NODE_14_length_53558_cov_28.163366_11	Hel238.bin.105	NA	NA	NA	Male sterility protein	IPR001509	NAD-dependent epimerase/dehydratase	K15894	WP_073227780	4.33e-69	232	DUF2141 domain-containing protein [Pedobacter caeni]
bin.105.strict_NODE_14_length_53558_cov_28.163366_12	Hel238.bin.105	K09591,K12343	NA	NA	3-oxo-5-alpha-steroid 4-dehydrogenase activity	IPR001104	3-oxo-5-alpha-steroid 4-dehydrogenase, C-terminal	K09591	OGO19050	3.91e-90	275	3-oxo-5-alpha-steroid 4-dehydrogenase [Chloroflexi bacterium RBG_16_50_11]
bin.105.strict_NODE_14_length_53558_cov_28.163366_14	Hel238.bin.105	K07138	COG2768	NA	4fe-4S ferredoxin, iron-sulfur binding domain protein	IPR007160	Domain of unknown function DUF362	K07138	KYH37370	5.04e-71	237	4Fe-4S ferredoxin [Candidatus Bathyarchaeota archaeon B24]
bin.105.strict_NODE_14_length_53558_cov_28.163366_15	Hel238.bin.105	NA	COG0520	NA	cysteine desulfurase	IPR000192	Aminotransferase class V domain	NA	PJA51929	0	640	aminotransferase [Candidatus Marinimicrobia bacterium CG_4_9_14_3_um_filter_48_9]
bin.105.strict_NODE_14_length_53558_cov_28.163366_16	Hel238.bin.105	K03592	COG0312	NA	peptidase U62, modulator of DNA gyrase	IPR002510	Metalloprotease TldD/PmbA	K03592	OLS13125	2.6e-111	344	peptidase U62 modulator of DNA gyrase [Candidatus Lokiarchaeota archaeon CR_4]
bin.105.strict_NODE_14_length_53558_cov_28.163366_17	Hel238.bin.105	K03568	COG0312	arCOG00321	peptidase U62, modulator of DNA gyrase	IPR002510	Metalloprotease TldD/PmbA	K03568	OLS13124	3.06e-153	452	zinc-dependent protease [Candidatus Lokiarchaeota archaeon CR_4]
bin.105.strict_NODE_14_length_53558_cov_28.163366_18	Hel238.bin.105	NA	NA	NA	Inherit from bactNOG: nucleic acid binding OB-fold tRNA helicase-type	IPR029062	Class I glutamine amidotransferase-like	NA	KYC45062	1.46e-11	75.1	Tetratricopeptide repeat protein [Arc I group archaeon B03fssc0709_Meth_Bin005]
bin.105.strict_NODE_14_length_53558_cov_28.163366_19	Hel238.bin.105	K01939	COG0104	NA	Plays an important role in the de novo pathway of purine nucleotide biosynthesis	IPR001114	Adenylosuccinate synthetase	K01939	OLS12442	6.42e-173	500	adenylosuccinate synthetase [Candidatus Lokiarchaeota archaeon CR_4]
bin.105.strict_NODE_14_length_53558_cov_28.163366_2	Hel238.bin.105	K00666,K13776	COG0318	NA	synthetase	NA	NA	K13776	KKK44738	0	637	Long-chain-fatty-acid--CoA ligase FadD17 [Lokiarchaeum sp. GC14_75]
bin.105.strict_NODE_14_length_53558_cov_28.163366_20	Hel238.bin.105	NA	NA	NA	NA	IPR018445	Putative phosphate transport regulator	NA	KXH74500	6.89e-06	55.5	hypothetical protein AM325_05860 [Candidatus Thorarchaeota archaeon SMTZ1-45]
bin.105.strict_NODE_14_length_53558_cov_28.163366_21	Hel238.bin.105	K03306	COG0306	arCOG02267	Phosphate transporter	IPR001204	Phosphate transporter	K03306	KKK44323	3.87e-146	424	Sulfate permease CysP [Lokiarchaeum sp. GC14_75]
bin.105.strict_NODE_14_length_53558_cov_28.163366_23	Hel238.bin.105	K12915,K14731	COG0657	NA	Alpha beta hydrolase fold-3 domain protein	IPR013094	Alpha/beta hydrolase fold-3	K14731	ACL67849	7.51e-72	234	lipolytic enzyme [uncultured bacterium]
bin.105.strict_NODE_14_length_53558_cov_28.163366_24	Hel238.bin.105	K01668	COG3033	NA	tryptophanase EC 4.1.99.1	NA	NA	K01667	WP_048093226	0	717	tyrosine phenol-lyase [Candidatus Methanoperedens nitroreducens]
bin.105.strict_NODE_14_length_53558_cov_28.163366_25	Hel238.bin.105	NA	NA	NA	NA	IPR001451	Hexapeptide repeat	NA	KKK41072	1.17e-37	134	UDP-3-O-(3-hydroxymyristoyl)glucosamine N-acyltransferase [Lokiarchaeum sp. GC14_75]
bin.105.strict_NODE_14_length_53558_cov_28.163366_26	Hel238.bin.105	K03189,K04652	COG0378	arCOG01231	Hydrogenase accessory protein HypB	NA	NA	K04652	KKK41073	9.97e-117	342	putative hydrogenase nickel incorporation protein HypB [Lokiarchaeum sp. GC14_75]
bin.105.strict_NODE_14_length_53558_cov_28.163366_27	Hel238.bin.105	NA	COG0697	arCOG00271	EamA-like transporter family	NA	NA	NA	SFM28157	2.6e-16	87.8	Permease of the drug/metabolite transporter (DMT) superfamily [Methanolobus profundi]
bin.105.strict_NODE_14_length_53558_cov_28.163366_28	Hel238.bin.105	NA	NA	NA	NA	IPR002035	von Willebrand factor, type A	NA	KKK45809	6.26e-17	92.8	hypothetical protein Lokiarch_06710 [Lokiarchaeum sp. GC14_75]
bin.105.strict_NODE_14_length_53558_cov_28.163366_29	Hel238.bin.105	NA	NA	NA	NA	NA	NA	NA	KKK45809	1.71e-14	85.9	hypothetical protein Lokiarch_06710 [Lokiarchaeum sp. GC14_75]
bin.105.strict_NODE_14_length_53558_cov_28.163366_3	Hel238.bin.105	K00626,K00632	COG0183	arCOG01282	acetyl-CoA acetyltransferase (EC 2.3.1.9)	IPR020616	Thiolase, N-terminal	K00626	KKK46066	0	698	3-ketoacyl-CoA thiolase [Lokiarchaeum sp. GC14_75]
bin.105.strict_NODE_14_length_53558_cov_28.163366_31	Hel238.bin.105	K17103,K19665	COG1183	arCOG00671	O-phosphatidyltransferase	IPR000462	CDP-alcohol phosphatidyltransferase	K17103	KKK44330	3.15e-109	324	Archaetidylserine synthase [Lokiarchaeum sp. GC14_75]
bin.105.strict_NODE_14_length_53558_cov_28.163366_32	Hel238.bin.105	NA	COG4894	NA	Pfam:DUF567	IPR007612	LURP1-related protein domain	NA	OLB47009	3.82e-15	82.8	hypothetical protein AUI07_02220 [archaeon 13_2_20CM_2_53_6]
bin.105.strict_NODE_14_length_53558_cov_28.163366_34	Hel238.bin.105	NA	COG4894	NA	Pfam:DUF567	IPR025659	Tubby C-terminal-like domain	NA	OLD84772	1.11e-09	64.7	hypothetical protein AUG54_00345 [Ktedonobacter sp. 13_1_20CM_4_53_7]
bin.105.strict_NODE_14_length_53558_cov_28.163366_35	Hel238.bin.105	NA	NA	NA	NA	IPR007123	Gelsolin-like domain	NA	OLS18073	2.78e-10	70.5	hypothetical protein OdinLCB4_13120 [Candidatus Odinarchaeota archaeon LCB_4]
bin.105.strict_NODE_14_length_53558_cov_28.163366_36	Hel238.bin.105	NA	COG1413	NA	PBS lyase HEAT domain protein repeat-containing protein	NA	NA	NA	KKK44216	3.75e-72	226	HEAT repeat protein [Lokiarchaeum sp. GC14_75]
bin.105.strict_NODE_14_length_53558_cov_28.163366_37	Hel238.bin.105	K11645	COG1830	NA	Aldolase	NA	NA	K11645	KKK44076	0	626	Fructose-bisphosphate aldolase class 1 [Lokiarchaeum sp. GC14_75]
bin.105.strict_NODE_14_length_53558_cov_28.163366_4	Hel238.bin.105	K02371	COG2070	NA	2-nitropropane dioxygenase	NA	NA	NA	KKK42156	1.17e-165	474	Nitronate monooxygenase [Lokiarchaeum sp. GC14_75]
bin.105.strict_NODE_14_length_53558_cov_28.163366_40	Hel238.bin.105	K09157	COG2848	NA	Uncharacterised ACR (DUF711)	NA	NA	K09157	PKN97214	1.54e-78	258	DUF711 domain-containing protein [Chloroflexi bacterium HGW-Chloroflexi-4]
bin.105.strict_NODE_14_length_53558_cov_28.163366_41	Hel238.bin.105	K03388	COG1148	arCOG02235	heterodisulfide reductase subunit A	IPR023753	FAD/NAD(P)-binding domain	K03388	KKK41650	0	1188	CoB--CoM heterodisulfide reductase iron-sulfur subunit A [Lokiarchaeum sp. GC14_75]
bin.105.strict_NODE_14_length_53558_cov_28.163366_42	Hel238.bin.105	K12567	COG0249	arCOG02499	PbH1	IPR011050	Pectin lyase fold/virulence factor	NA	OLS15720	1.29e-56	220	parallel beta-helix repeat-containing protein [Candidatus Lokiarchaeota archaeon CR_4]
bin.105.strict_NODE_14_length_53558_cov_28.163366_43	Hel238.bin.105	NA	COG0366	NA	alpha amylase, catalytic	IPR006047	Glycosyl hydrolase, family 13, catalytic domain	NA	WP_053240769	2.14e-100	313	alpha-amylase [Clostridium sp. DMHC 10]
bin.105.strict_NODE_14_length_53558_cov_28.163366_6	Hel238.bin.105	K00656	COG1882	NA	formate acetyltransferase	IPR004184	Pyruvate formate lyase domain	NA	PKO00598	0	900	hypothetical protein CVU42_03380 [Chloroflexi bacterium HGW-Chloroflexi-4]
bin.105.strict_NODE_14_length_53558_cov_28.163366_7	Hel238.bin.105	K00384,K03387	COG0492	arCOG01296	Thioredoxin reductase	IPR023753	FAD/NAD(P)-binding domain	NA	KKK43811	1.51e-135	397	Thioredoxin reductase [Lokiarchaeum sp. GC14_75]
bin.105.strict_NODE_14_length_53558_cov_28.163366_8	Hel238.bin.105	K00384	COG0492	arCOG01296	Thioredoxin reductase	IPR023753	FAD/NAD(P)-binding domain	K00384	OYT53404	5.09e-85	267	thioredoxin-disulfide reductase [Candidatus Bathyarchaeota archaeon ex4484_218]
bin.105.strict_NODE_14_length_53558_cov_28.163366_9	Hel238.bin.105	K03733,K04763	COG0582	arCOG01241	Site-specific tyrosine recombinase, which acts by catalyzing the cutting and rejoining of the recombining DNA molecules (By similarity)	IPR004107	Integrase, SAM-like, N-terminal	K04763	KKK43138	0	516	Tyrosine recombinase XerD [Lokiarchaeum sp. GC14_75]
bin.105.strict_NODE_140_length_5477_cov_23.617963_1	Hel238.bin.105	NA	NA	NA	peptidase C39 bacteriocin processing	NA	NA	NA	OQY18014	2.66e-10	66.2	hypothetical protein B6I35_13680 [Anaerolineaceae bacterium 4572_32.2]
bin.105.strict_NODE_140_length_5477_cov_23.617963_2	Hel238.bin.105	K07487	COG3666	NA	Transposase domain (DUF772)	IPR025668	Transposase DDE domain	NA	WP_094549882	2.69e-52	179	hypothetical protein [Clostridiales bacterium SK-Y3]
bin.105.strict_NODE_140_length_5477_cov_23.617963_3	Hel238.bin.105	K07487	COG3666	NA	Transposase domain (DUF772)	IPR008490	Transposase InsH, N-terminal	K07487	PIU25805	6.09e-139	401	DDE transposase, partial [Candidatus Atribacteria bacterium CG08_land_8_20_14_0_20_33_29]
bin.105.strict_NODE_140_length_5477_cov_23.617963_4	Hel238.bin.105	NA	COG1396	NA	HTH_XRE	IPR010982	Lambda repressor-like, DNA-binding domain	NA	WP_092219857	2.8e-32	123	XRE family transcriptional regulator [Desulforhopalus singaporensis]
bin.105.strict_NODE_140_length_5477_cov_23.617963_5	Hel238.bin.105	NA	COG2043	NA	Uncharacterised ArCR, COG2043	IPR003748	Protein of unknown function DUF169	NA	KON29328	1.37e-70	227	hypothetical protein AC482_06775 [miscellaneous Crenarchaeota group-15 archaeon DG-45]
bin.105.strict_NODE_140_length_5477_cov_23.617963_6	Hel238.bin.105	NA	NA	NA	NA	NA	NA	NA	WP_059033617	1.27e-88	271	aspartate/glutamate racemase family protein [Tepidanaerobacter syntrophicus]
bin.105.strict_NODE_140_length_5477_cov_23.617963_7	Hel238.bin.105	NA	NA	NA	NA	IPR016040	NAD(P)-binding domain	NA	KUK18029	1.23e-24	105	Uncharacterized protein XD54_0645 [Thermococcus sibiricus]
bin.105.strict_NODE_141_length_5288_cov_18.746306_2	Hel238.bin.105	NA	NA	NA	NA	IPR013651	ATP-grasp fold, RimK-type	NA	WP_004592804	6.81e-06	57.4	RimK family alpha-L-glutamate ligase [Methanocaldococcus villosus]
bin.105.strict_NODE_141_length_5288_cov_18.746306_3	Hel238.bin.105	NA	NA	NA	NA	IPR003806	ATP-grasp fold, DUF201-type	NA	KKK40180	2.11e-95	290	Phosphoribosylglycinamide formyltransferase 2 [Lokiarchaeum sp. GC14_75]
bin.105.strict_NODE_141_length_5288_cov_18.746306_4	Hel238.bin.105	K01802,K03774,K03775	COG1047	arCOG00980	peptidyl-prolyl cis-trans isomerase	NA	NA	K03775	KKK40182	5.98e-166	477	putative FKBP-type peptidyl-prolyl cis-trans isomerase [Lokiarchaeum sp. GC14_75]
bin.105.strict_NODE_141_length_5288_cov_18.746306_5	Hel238.bin.105	K04070	COG1313	arCOG00934	radical SAM domain protein	NA	NA	K04070	KKK42797	0	583	Radical SAM superfamily protein [Lokiarchaeum sp. GC14_75]
bin.105.strict_NODE_141_length_5288_cov_18.746306_6	Hel238.bin.105	NA	NA	NA	NA	IPR029062	Class I glutamine amidotransferase-like	NA	OLS12351	1.59e-28	111	hypothetical protein RBG13Loki_4000 [Candidatus Lokiarchaeota archaeon CR_4]
bin.105.strict_NODE_142_length_5003_cov_16.835769_2	Hel238.bin.105	NA	NA	NA	NA	IPR026002	L-2-amino-thiazoline-4-carboxylic acid hydrolase	NA	WP_029457968	1.23e-34	135	hypothetical protein [Desulfovibrio alcoholivorans]
bin.105.strict_NODE_142_length_5003_cov_16.835769_3	Hel238.bin.105	NA	NA	NA	NA	IPR019587	Polyketide cyclase/dehydrase	NA	WP_082098526	2.84e-41	144	MULTISPECIES: SRPBCC family protein [Methanosarcina]
bin.105.strict_NODE_142_length_5003_cov_16.835769_5	Hel238.bin.105	K07131	COG2018	NA	Roadblock LC7 family protein	IPR004942	Roadblock/LAMTOR2 domain	NA	KKK45861	2.01e-42	145	Roadblock/LC7 domain protein [Lokiarchaeum sp. GC14_75]
bin.105.strict_NODE_142_length_5003_cov_16.835769_7	Hel238.bin.105	NA	NA	NA	NA	NA	NA	NA	KKK45550	4.55e-68	215	BAR domain protein [Lokiarchaeum sp. GC14_75]
bin.105.strict_NODE_143_length_4731_cov_23.307048_1	Hel238.bin.105	K06940	COG0727	arCOG02579	Pfam:UPF0153	IPR005358	Putative zinc- or iron-chelating domain containing protein	NA	WP_069806469	2.79e-10	67	YkgJ family cysteine cluster protein [Vulcanisaeta thermophila]
bin.105.strict_NODE_143_length_4731_cov_23.307048_3	Hel238.bin.105	K10770	COG0500	NA	alkylated DNA repair protein alkB homolog 8-like	IPR013216	Methyltransferase type 11	K10770	OYT58841	1.19e-24	107	ubiquinone/menaquinone biosynthesis protein [Thermoplasmatales archaeon ex4484_30]
bin.105.strict_NODE_143_length_4731_cov_23.307048_5	Hel238.bin.105	NA	NA	NA	NA	NA	NA	NA	NA	NA	NA	NA
bin.105.strict_NODE_144_length_4480_cov_22.880309_3	Hel238.bin.105	NA	NA	NA	Type I phosphodiesterase / nucleotide pyrophosphatase	IPR017850	Alkaline-phosphatase-like, core domain	NA	KKK41888	0	650	Type I phosphodiesterase / nucleotide pyrophosphatase [Lokiarchaeum sp. GC14_75]
bin.105.strict_NODE_144_length_4480_cov_22.880309_4	Hel238.bin.105	K07107	COG0824	NA	Acyl-CoA thioester hydrolase, YbgC YbaW family	NA	NA	K07107	WP_028255269	8.01e-17	81.3	acyl-CoA thioesterase [Veillonella magna]
bin.105.strict_NODE_144_length_4480_cov_22.880309_5	Hel238.bin.105	NA	NA	NA	4fe-4S ferredoxin iron-sulfur binding domain protein	IPR017896	4Fe-4S ferredoxin-type, iron-sulphur binding domain	NA	ESP62910	9.03e-124	369	Ferredoxin [Smithella sp. ME-1]
bin.105.strict_NODE_145_length_4281_cov_22.221456_4	Hel238.bin.105	K03292,K16210,K16248	COG2211	NA	Major Facilitator Superfamily	IPR020846	Major facilitator superfamily domain	K03292	KKK44981	0	573	Glucuronide carrier protein [Lokiarchaeum sp. GC14_75]
bin.105.strict_NODE_145_length_4281_cov_22.221456_5	Hel238.bin.105	K00001,K00121	COG1063	NA	alcohol dehydrogenase	IPR013154	Alcohol dehydrogenase, N-terminal	NA	KPV65342	4.61e-23	99.8	putative L-threonine 3-dehydrogenase [Candidatus Bathyarchaeota archaeon BA1]
bin.105.strict_NODE_146_length_4258_cov_24.888065_2	Hel238.bin.105	NA	COG1002	NA	Inherit from COG: Type II restriction enzyme, methylase	IPR029063	S-adenosyl-L-methionine-dependent methyltransferase	NA	KKK41666	0	732	SAM-dependent methyltransferase [Lokiarchaeum sp. GC14_75]
bin.105.strict_NODE_147_length_4149_cov_22.777259_1	Hel238.bin.105	K01810,K15916	COG0166	arCOG00052	isomerase	NA	NA	K01810	KKK44010	0	545	Glucose-6-phosphate isomerase [Lokiarchaeum sp. GC14_75]
bin.105.strict_NODE_147_length_4149_cov_22.777259_2	Hel238.bin.105	K04483	COG0468	arCOG00415	Involved in DNA repair and in homologous recombination. Binds and assemble on single-stranded DNA to form a nucleoprotein filament. Hydrolyzes ATP in a ssDNA-dependent manner and promotes DNA strand exchange between homologous DNA molecules (By similarity)	IPR027417	P-loop containing nucleoside triphosphate hydrolase	K04483	KKK44009	0	608	DNA repair and recombination protein RadA [Lokiarchaeum sp. GC14_75]
bin.105.strict_NODE_148_length_4147_cov_13.935381_1	Hel238.bin.105	NA	NA	NA	NA	IPR013632	DNA recombination and repair protein Rad51-like, C-terminal	NA	KKK46282	2.55e-41	140	DNA repair and recombination protein RadA, partial [Lokiarchaeum sp. GC14_75]
bin.105.strict_NODE_148_length_4147_cov_13.935381_2	Hel238.bin.105	K00666,K01897	COG0318	NA	AMP-dependent synthetase and ligase	NA	NA	K01897	KKK46283	0	741	Long-chain-fatty-acid--CoA ligase [Lokiarchaeum sp. GC14_75]
bin.105.strict_NODE_148_length_4147_cov_13.935381_3	Hel238.bin.105	K00666,K01897	COG0318	NA	AMP-dependent synthetase and ligase	IPR000873	AMP-dependent synthetase/ligase	K01897	PIV04862	0	647	AMP-dependent synthetase [Syntrophobacterales bacterium CG03_land_8_20_14_0_80_58_14]
bin.105.strict_NODE_149_length_4081_cov_26.696054_2	Hel238.bin.105	NA	NA	NA	NA	IPR000326	Phosphatidic acid phosphatase type 2/haloperoxidase	NA	KKK42784	3.56e-102	303	undecaprenyl pyrophosphate phosphatase [Lokiarchaeum sp. GC14_75]
bin.105.strict_NODE_149_length_4081_cov_26.696054_3	Hel238.bin.105	NA	NA	NA	NA	IPR025698	2TM domain	NA	GBE43594	7.77e-06	54.7	hypothetical protein BMS3Bbin10_01674 [bacterium BMS3Bbin10]
bin.105.strict_NODE_149_length_4081_cov_26.696054_4	Hel238.bin.105	K10947	COG1695	arCOG00001	family transcriptional regulator	IPR011991	Winged helix-turn-helix DNA-binding domain	NA	KKK42786	5.03e-85	259	lineage-specific thermal regulator protein [Lokiarchaeum sp. GC14_75]
bin.105.strict_NODE_149_length_4081_cov_26.696054_5	Hel238.bin.105	K08952	NA	NA	Inherit from bactNOG: molybdenum cofactor biosynthesis protein	IPR025567	Domain of unknown function DUF4332	NA	WP_069470757	4.14e-80	256	transglutaminase domain-containing protein [Candidatus Marithrix sp. Canyon 246]
bin.105.strict_NODE_15_length_53065_cov_28.416509_10	Hel238.bin.105	K15746	NA	NA	Fatty acid hydroxylase	IPR006694	Fatty acid hydroxylase	K15746	WP_096192356	1.23e-38	137	beta-carotene hydroxylase [Cytophagales bacterium TFI 002]
bin.105.strict_NODE_15_length_53065_cov_28.416509_11	Hel238.bin.105	K02291	COG1562	arCOG02936	Squalene/phytoene synthase	IPR002060	Squalene/phytoene synthase	K02291	WP_083047897	4.3e-110	328	phytoene/squalene synthase family protein [Marispirochaeta aestuarii]
bin.105.strict_NODE_15_length_53065_cov_28.416509_12	Hel238.bin.105	K10027	COG1233	arCOG01521	Flavin containing amine oxidoreductase	IPR002937	Amine oxidase	K10209	KPL13157	1.3e-177	517	phytoene dehydrogenase [candidate division WOR_3 bacterium SM1_77]
bin.105.strict_NODE_15_length_53065_cov_28.416509_13	Hel238.bin.105	K00021,K00054	COG1257	arCOG04260	Hydroxymethylglutaryl-coenzyme A reductase	IPR004553	Hydroxymethylglutaryl-CoA reductase, bacterial-type	K00054	KKK43924	4.73e-172	496	3-hydroxy-3-methylglutaryl-coenzyme A reductase [Lokiarchaeum sp. GC14_75]
bin.105.strict_NODE_15_length_53065_cov_28.416509_14	Hel238.bin.105	K01597	COG3407	NA	diphosphomevalonate decarboxylase	IPR013750	GHMP kinase, C-terminal domain	K01597	PJB99295	8.71e-133	393	diphosphomevalonate decarboxylase [Candidatus Nealsonbacteria bacterium CG_4_9_14_0_8_um_filter_35_12]
bin.105.strict_NODE_15_length_53065_cov_28.416509_15	Hel238.bin.105	K06981	COG1608	arCOG00860	Aspartate glutamate uridylate kinase	IPR001048	Aspartate/glutamate/uridylate kinase	K06981	KKK43935	9.94e-105	314	Isopentenyl phosphate kinase [Lokiarchaeum sp. GC14_75]
bin.105.strict_NODE_15_length_53065_cov_28.416509_17	Hel238.bin.105	K01612,K03182	COG0043	arCOG01671	3-octaprenyl-4-hydroxybenzoate decarboxylyase	IPR002830	UbiD decarboxylyase family	NA	KKK43925	0	754	3-octaprenyl-4-hydroxybenzoate carboxy-lyase [Lokiarchaeum sp. GC14_75]
bin.105.strict_NODE_15_length_53065_cov_28.416509_18	Hel238.bin.105	K09123	COG1679	arCOG04278	Protein of unknown function (DUF521)	IPR007506	Aconitase X catalytic domain, putative	NA	OLS23240	0	591	3-isopropylmalate dehydratase large subunit [Candidatus Heimdallarchaeota archaeon LC_3]
bin.105.strict_NODE_15_length_53065_cov_28.416509_19	Hel238.bin.105	K09123,K09128	COG1786	arCOG04279	UPF0107 protein	IPR002840	Aconitase X swivel domain, putative	K09128	WP_075062460	4.39e-51	167	DUF126 domain-containing protein [Ornatilinea apprima]
bin.105.strict_NODE_15_length_53065_cov_28.416509_2	Hel238.bin.105	K00806,K12503	COG0020	NA	Catalyzes the condensation of isopentenyl diphosphate (IPP) with allylic pyrophosphates generating different type of terpenoids (By similarity)	IPR001441	Decaprenyl diphosphate synthase-like	K00806	KKK42142	3.14e-42	147	Tritrans,polycis-undecaprenyl-diphosphate synthase (GGDP specific) [Lokiarchaeum sp. GC14_75]
bin.105.strict_NODE_15_length_53065_cov_28.416509_20	Hel238.bin.105	K00869,K15633	COG1577	NA	mevalonate kinase	IPR006204	GHMP kinase N-terminal domain	K00869	KKK43934	1.34e-158	454	Mevalonate kinase [Lokiarchaeum sp. GC14_75]
bin.105.strict_NODE_15_length_53065_cov_28.416509_21	Hel238.bin.105	K03186	COG0163	NA	3-octaprenyl-4-hydroxybenzoate carboxy-lyase	IPR003382	Flavoprotein	K03186	KKK43938	7.16e-72	224	Phenolic acid decarboxylase subunit B [Lokiarchaeum sp. GC14_75]
bin.105.strict_NODE_15_length_53065_cov_28.416509_22	Hel238.bin.105	K13787	COG0142	arCOG01726	Bifunctional short chain isoprenyl diphosphate synthase	IPR000092	Polyprenyl synthetase	K02523	KKK43939	3.58e-152	441	Geranylgeranyl diphosphate synthase [Lokiarchaeum sp. GC14_75]
bin.105.strict_NODE_15_length_53065_cov_28.416509_23	Hel238.bin.105	NA	COG0644	NA	geranylgeranyl reductase	IPR023753	FAD/NAD(P)-binding domain	NA	KKK44271	0	557	Digeranylgeranylglycerophospholipid reductase [Lokiarchaeum sp. GC14_75]
bin.105.strict_NODE_15_length_53065_cov_28.416509_24	Hel238.bin.105	K01191	COG0383	NA	Glycoside hydrolase, family 38	IPR011682	Glycosyl hydrolase family 38, C-terminal	K01191	WP_073549207	7.71e-109	371	alpha-mannosidase [Chroogloeocystis siderophila]
bin.105.strict_NODE_15_length_53065_cov_28.416509_25	Hel238.bin.105	NA	COG1524	NA	phosphodiesterase nucleotide pyrophosphatase	IPR002591	Type I phosphodiesterase/nucleotide pyrophosphatase/phosphate transferase	NA	KKK40451	0	615	Type I phosphodiesterase / nucleotide pyrophosphatase [Lokiarchaeum sp. GC14_75]
bin.105.strict_NODE_15_length_53065_cov_28.416509_26	Hel238.bin.105	K03833	COG3276	arCOG01564	Elongation factor Tu domain 2 protein	IPR009000	Translation protein, beta-barrel domain	NA	KKK42768	1.27e-150	438	Elongation factor Tu [Lokiarchaeum sp. GC14_75]
bin.105.strict_NODE_15_length_53065_cov_28.416509_27	Hel238.bin.105	K00571,K00590	COG0863	arCOG00115	DNA methylase N-4 N-6 domain protein	IPR002941	DNA methylase N-4/N-6	NA	KKK40452	7.56e-157	452	Modification methylase MjaI [Lokiarchaeum sp. GC14_75]
bin.105.strict_NODE_15_length_53065_cov_28.416509_29	Hel238.bin.105	K07888	NA	NA	RAB5B, member RAS oncogene family	IPR001806	Small GTPase superfamily	NA	KKK40457	1.62e-150	434	small GTP-binding domain protein [Lokiarchaeum sp. GC14_75]
bin.105.strict_NODE_15_length_53065_cov_28.416509_3	Hel238.bin.105	NA	NA	NA	NA	IPR000157	Toll/interleukin-1 receptor homology (TIR) domain	NA	KKK45249	9.63e-10	70.9	hypothetical protein Lokiarch_11350 [Lokiarchaeum sp. GC14_75]
bin.105.strict_NODE_15_length_53065_cov_28.416509_31	Hel238.bin.105	NA	COG1002	NA	Eco57I restriction-modification methylase	IPR025931	TaqI-like C-terminal specificity domain	NA	OLS15808	1.03e-51	199	N-6 DNA methylase, partial [Candidatus Lokiarchaeota archaeon CR_4]
bin.105.strict_NODE_15_length_53065_cov_28.416509_32	Hel238.bin.105	NA	COG1720	arCOG00761	Uncharacterised protein family UPF0066	IPR023370	TsaA-like domain	K22900	WP_013468459	2.53e-50	168	tRNA (N6-threonylcarbamoyladenosine(37)-N6)-methyltransferase TrmO [Thermococcus barophilus]
bin.105.strict_NODE_15_length_53065_cov_28.416509_36	Hel238.bin.105	K03292,K16210,K16248	COG2211	NA	Major Facilitator Superfamily	IPR020846	Major facilitator superfamily domain	K03292	PIS30239	7.75e-78	258	MFS transporter [bacterium (Candidatus Saganbacteria) CG08_land_8_20_14_0_20_45_16]
bin.105.strict_NODE_15_length_53065_cov_28.416509_37	Hel238.bin.105	K01739,K01758,K01761	COG0626	NA	cystathionine	IPR015424	Pyridoxal phosphate-dependent transferase	K01739	KPV61772	3.74e-106	328	putative aspartate aminotransferase 2 [Candidatus Bathyarchaeota archaeon BA2]
bin.105.strict_NODE_15_length_53065_cov_28.416509_38	Hel238.bin.105	K14083	COG5598	NA	methyltransferase	IPR010426	Trimethylamine methyltransferase	K14083	OHD74203	1.92e-85	281	hypothetical protein A2V99_11205 [Spirochaetes bacterium RBG_16_67_19]
bin.105.strict_NODE_15_length_53065_cov_28.416509_39	Hel238.bin.105	K00548	COG5012	NA	Cobalamin B12-binding domain protein	IPR006158	Cobalamin (vitamin B12)-binding domain	NA	OYT30624	1.31e-53	179	cobalamin-binding protein [Thermofilum sp. ex4484_79]
bin.105.strict_NODE_15_length_53065_cov_28.416509_4	Hel238.bin.105	K01641,K15311	COG3425	NA	Hydroxymethylglutaryl-CoA synthase	IPR016039	Thiolase-like	K01641	KKK43918	0	767	putative hydroxymethylglutaryl-CoA synthase [Lokiarchaeum sp. GC14_75]
bin.105.strict_NODE_15_length_53065_cov_28.416509_40	Hel238.bin.105	K14083	COG5598	NA	trimethylamine methyltransferase	IPR010426	Trimethylamine methyltransferase	K14083	SJZ69123	2.27e-91	296	trimethylamine---corrinoid protein Co-methyltransferase [Selenihalanaerobacter shriftii]
bin.105.strict_NODE_15_length_53065_cov_28.416509_41	Hel238.bin.105	K01905,K09181	COG1042	arCOG01340	synthetase	IPR016040	NAD(P)-binding domain	NA	KKK44108	0	863	succinyl-CoA synthetase subunit alpha [Lokiarchaeum sp. GC14_75]
bin.105.strict_NODE_15_length_53065_cov_28.416509_42	Hel238.bin.105	NA	COG0311	arCOG03119	SNARE associated Golgi	NA	NA	NA	KKK44843	5.98e-103	306	SNARE associated Golgi protein [Lokiarchaeum sp. GC14_75]
bin.105.strict_NODE_15_length_53065_cov_28.416509_43	Hel238.bin.105	NA	NA	NA	NA	NA	NA	NA	OLS18073	3.1e-13	77.8	hypothetical protein OdinLCB4_13120 [Candidatus Odinarchaeota archaeon LCB_4]
bin.105.strict_NODE_15_length_53065_cov_28.416509_44	Hel238.bin.105	K01055,K01259	COG0596	NA	Alpha beta hydrolase	IPR000073	Alpha/beta hydrolase fold-1	K01055	OLS16388	1.75e-75	239	alpha/beta hydrolase [Candidatus Lokiarchaeota archaeon CR_4]
bin.105.strict_NODE_15_length_53065_cov_28.416509_45	Hel238.bin.105	K01534	COG2217	arCOG01576	ATPase EC	NA	NA	K01534	KKK44881	0	790	putative cadmium-transporting ATPase [Lokiarchaeum sp. GC14_75]
bin.105.strict_NODE_15_length_53065_cov_28.416509_5	Hel238.bin.105	NA	NA	NA	lycopene cyclase domain protein	IPR017825	Lycopene cyclase domain	NA	WP_069894525	2.51e-50	173	lycopene cyclase domain-containing protein [Candidatus Marispirochaeta associata]
bin.105.strict_NODE_15_length_53065_cov_28.416509_6	Hel238.bin.105	K09835,K10027,K10210	COG1233	NA	Flavin containing amine oxidoreductase	IPR023753	FAD/NAD(P)-binding domain	K10210	WP_069894523	2.69e-172	503	phytoene desaturase [Candidatus Marispirochaeta associata]
bin.105.strict_NODE_15_length_53065_cov_28.416509_7	Hel238.bin.105	K08977	NA	NA	Protein of unknown function (DUF422)	IPR007354	Carotene biosynthesis associated membrane protein	NA	WP_069894521	4.72e-43	154	carotenoid biosynthesis protein [Candidatus Marispirochaeta associata]
bin.105.strict_NODE_15_length_53065_cov_28.416509_8	Hel238.bin.105	K01823	COG1304	arCOG00613	Catalyzes the 1,3-allylic rearrangement of the homoallylic substrate isopentenyl (IPP) to its allylic isomer, dimethylallyl diphosphate (DMAPP) (By similarity)	IPR011179	Isopentenyl-diphosphate delta-isomerase, FMN-dependent	K01823	OYT28846	3.67e-106	325	type 2 isopentenyl-diphosphate Delta-isomerase [Thermofilum sp. ex4484_82]
bin.105.strict_NODE_15_length_53065_cov_28.416509_9	Hel238.bin.105	K01641,K15311	COG3425	NA	Hydroxymethylglutaryl-CoA synthase	IPR013528	Hydroxymethylglutaryl-coenzyme A synthase, N-terminal	K01641	KKK43918	1.89e-161	479	putative hydroxymethylglutaryl-CoA synthase [Lokiarchaeum sp. GC14_75]
bin.105.strict_NODE_150_length_3900_cov_18.108553_2	Hel238.bin.105	K01262,K01271	COG0006	arCOG01000	peptidase M24	IPR000587	Creatinase, N-terminal	K01262	KKK42762	0	596	Xaa-Pro dipeptidase [Lokiarchaeum sp. GC14_75]
bin.105.strict_NODE_150_length_3900_cov_18.108553_3	Hel238.bin.105	K08352,K18931	COG0213	arCOG02013	thymidine phosphorylase	IPR013466	Thymidine phosphorylase/AMP phosphorylase	K18931	OFX16567	1.44e-155	462	AMP phosphorylase [archaeon RBG_16_50_20]
bin.105.strict_NODE_151_length_3466_cov_18.960755_1	Hel238.bin.105	NA	COG1733	NA	Transcriptional regulator	IPR002577	Helix-turn-helix, HxlR type	NA	EMR74045	4.86e-18	84.3	putative transcriptional regulator [Thaumarchaeota archaeon SCGC AB-539-E09]
bin.105.strict_NODE_151_length_3466_cov_18.960755_2	Hel238.bin.105	NA	COG2006	NA	Domain of unknown function (DUF362)	IPR007160	Domain of unknown function DUF362	NA	WP_048092694	1.92e-36	145	DUF362 domain-containing protein [Candidatus Methanoperedens nitroreducens]
bin.105.strict_NODE_151_length_3466_cov_18.960755_3	Hel238.bin.105	NA	NA	NA	NA	IPR007318	Phospholipid methyltransferase	NA	KUK98765	4.42e-14	79	Uncharacterized protein XE08_0429 [Parcubacteria bacterium 32_520]
bin.105.strict_NODE_152_length_3236_cov_22.538462_1	Hel238.bin.105	K01895	COG0365	NA	Catalyzes the conversion of acetate into acetyl-CoA (AcCoA), an essential intermediate at the junction of anabolic and catabolic pathways. AcsA undergoes a two-step reaction. In the first half reaction, AcsA combines acetate with ATP to form acetyl-adenylate (AcAMP) intermediate. In the second half reaction, it can then transfer the acetyl group from AcAMP to the sulfhydryl group of CoA, forming …	NA	NA	K01895	KKK44440	0	955	Acetyl-coenzyme A synthetase [Lokiarchaeum sp. GC14_75]
bin.105.strict_NODE_152_length_3236_cov_22.538462_2	Hel238.bin.105	K17837	COG0491	NA	Metallo-beta-lactamase superfamily	IPR001279	Metallo-beta-lactamase	K17837	WP_024335825	3.71e-54	184	Zn-dependent hydrolase [Desulfotignum balticum]
bin.105.strict_NODE_152_length_3236_cov_22.538462_3	Hel238.bin.105	K01270	COG2195	NA	aminoacyl-histidine dipeptidase	IPR002933	Peptidase M20	NA	KKK43767	3.47e-37	143	Cytosol non-specific dipeptidase [Lokiarchaeum sp. GC14_75]
bin.105.strict_NODE_153_length_3193_cov_20.454429_1	Hel238.bin.105	K07088	NA	NA	Inherit from bactNOG: auxin efflux carrier	NA	NA	NA	WP_090599963	5.95e-62	204	hypothetical protein [Atribacteria bacterium JGI 0000014-F07]
bin.105.strict_NODE_153_length_3193_cov_20.454429_2	Hel238.bin.105	K09702	COG3506	NA	Protein of unknown function (DUF1349)	IPR009784	Protein of unknown function DUF1349	K09702	WP_069606777	1.16e-97	290	DUF1349 domain-containing protein [Leptospira alstonii]
bin.105.strict_NODE_153_length_3193_cov_20.454429_3	Hel238.bin.105	K03726	COG1204	NA	Dead deah box helicase domain protein	NA	NA	NA	EQB63838	2.1e-31	128	helicase [candidate division Zixibacteria bacterium RBG-1]
bin.105.strict_NODE_154_length_3066_cov_23.087320_1	Hel238.bin.105	NA	NA	NA	NA	IPR011053	Single hybrid motif	NA	NA	NA	NA	NA
bin.105.strict_NODE_154_length_3066_cov_23.087320_2	Hel238.bin.105	K01470	COG1402	NA	Creatininase	IPR024087	Creatininase-like domain	K01470	KKK41998	3.39e-97	293	Creatinine amidohydrolase [Lokiarchaeum sp. GC14_75]
bin.105.strict_NODE_154_length_3066_cov_23.087320_3	Hel238.bin.105	NA	NA	NA	NA	IPR000182	GNAT domain	NA	OLE68438	3.77e-06	60.1	hypothetical protein AUF78_15895 [archaeon 13_1_20CM_2_51_12]
bin.105.strict_NODE_155_length_2998_cov_14.930846_4	Hel238.bin.105	K17830	COG0644	arCOG00570	geranylgeranyl reductase	IPR023753	FAD/NAD(P)-binding domain	NA	KKK46217	6.47e-140	413	Monomeric sarcosine oxidase, partial [Lokiarchaeum sp. GC14_75]
bin.105.strict_NODE_156_length_2988_cov_18.729990_1	Hel238.bin.105	K07937,K07977	COG1100	NA	ADP-ribosylation	IPR006762	Gtr1/RagA G protein	K07952	KKK41449	7.99e-127	378	small GTP-binding domain protein, ARF-domain signature, partial [Lokiarchaeum sp. GC14_75]
bin.105.strict_NODE_156_length_2988_cov_18.729990_2	Hel238.bin.105	NA	NA	NA	NA	IPR002931	Transglutaminase-like	NA	KKK41331	4.16e-93	294	Protein-glutamine gamma-glutamyltransferase [Lokiarchaeum sp. GC14_75]
bin.105.strict_NODE_157_length_2863_cov_20.654343_2	Hel238.bin.105	K07904	COG1100	NA	RAB	IPR005225	Small GTP-binding protein domain	NA	KKK40851	6.3e-69	216	small GTP-binding domain protein [Lokiarchaeum sp. GC14_75]
bin.105.strict_NODE_157_length_2863_cov_20.654343_3	Hel238.bin.105	K02614	COG2050	NA	Thioesterase superfamily protein	IPR003736	Phenylacetic acid degradation-related domain	NA	WP_089533383	6.66e-45	152	PaaI family thioesterase [Virgibacillus necropolis]
bin.105.strict_NODE_157_length_2863_cov_20.654343_5	Hel238.bin.105	K08217	COG0477	NA	major facilitator superfamily protein	IPR020846	Major facilitator superfamily domain	NA	KKK44428	1.6e-22	101	Enterobactin exporter EntS [Lokiarchaeum sp. GC14_75]
bin.105.strict_NODE_159_length_2826_cov_23.372135_1	Hel238.bin.105	NA	COG1775	NA	2-hydroxyglutaryl-CoA dehydratase, D-component	IPR010327	FldB/FldC dehydratase alpha/beta subunit	NA	WP_012174320	1.93e-19	99	2-hydroxyacyl-CoA dehydratase [Desulfococcus oleovorans]
bin.105.strict_NODE_159_length_2826_cov_23.372135_2	Hel238.bin.105	K04112	COG1775	NA	2-hydroxyglutaryl-CoA dehydratase	IPR010327	FldB/FldC dehydratase alpha/beta subunit	NA	KPV62846	4.38e-98	305	2-hydroxyglutaryl-CoA dehydratase, D-component [Candidatus Bathyarchaeota archaeon BA2]
bin.105.strict_NODE_16_length_49806_cov_28.190553_10	Hel238.bin.105	K19244	COG2423	arCOG01035	Ornithine cyclodeaminase (EC 4.3.1.12)	IPR003462	Ornithine cyclodeaminase/mu-crystallin	K19244	OLS26800	1.19e-157	453	Alanine dehydrogenase [Candidatus Heimdallarchaeota archaeon LC_3]
bin.105.strict_NODE_16_length_49806_cov_28.190553_12	Hel238.bin.105	NA	NA	NA	NA	IPR009339	Protein of unknown function DUF998	NA	KKK46504	3.43e-07	60.5	Frag1/DRAM/Sfk1 family protein [Lokiarchaeum sp. GC14_75]
bin.105.strict_NODE_16_length_49806_cov_28.190553_15	Hel238.bin.105	NA	NA	NA	Putative redox-active protein (C_GCAxxG_C_C)	IPR010181	CGCAxxGCC motif	NA	WP_028316911	8.7e-26	103	hypothetical protein [Desulfatibacillum aliphaticivorans]
bin.105.strict_NODE_16_length_49806_cov_28.190553_17	Hel238.bin.105	NA	NA	NA	4Fe-4S Ferredoxin iron-sulfur binding domain protein	NA	NA	NA	PKP29581	4.3e-26	114	4Fe-4S ferredoxin [Bacteroidetes bacterium HGW-Bacteroidetes-17]
bin.105.strict_NODE_16_length_49806_cov_28.190553_19	Hel238.bin.105	NA	NA	NA	NA	IPR017986	WD40-repeat-containing domain	NA	OLS31310	4.83e-06	60.8	Transforming protein p29 precursor [Candidatus Thorarchaeota archaeon AB_25]
bin.105.strict_NODE_16_length_49806_cov_28.190553_2	Hel238.bin.105	K07090	NA	NA	Sulfite exporter TauE/SafE	IPR002781	Transmembrane protein TauE-like	NA	WP_084186475	9.28e-88	273	sulfite exporter TauE/SafE family protein [Haladaptatus litoreus]
bin.105.strict_NODE_16_length_49806_cov_28.190553_20	Hel238.bin.105	NA	NA	NA	NA	IPR028565	Mu homology domain	NA	OUX48120	7.83e-35	152	hypothetical protein CBE39_02270 [Euryarchaeota archaeon TMED279]
bin.105.strict_NODE_16_length_49806_cov_28.190553_21	Hel238.bin.105	K00050,K11529	COG2379	arCOG04170	Hydroxypyruvate reductase	NA	NA	K11529	KKK42040	2.71e-170	496	Glycerate 2-kinase [Lokiarchaeum sp. GC14_75]
bin.105.strict_NODE_16_length_49806_cov_28.190553_22	Hel238.bin.105	NA	NA	NA	NA	IPR004843	Calcineurin-like phosphoesterase domain, ApaH type	NA	KXK25522	3.2e-13	84.7	Calcineurin-like phosphoesterase [Candidatus Brocadia sinica]
bin.105.strict_NODE_16_length_49806_cov_28.190553_23	Hel238.bin.105	K04796	COG1958	arCOG00998	small nuclear ribonucleoprotein	IPR001163	LSM domain, eukaryotic/archaea-type	NA	KKK42043	2.21e-34	121	putative snRNP Sm-like protein [Lokiarchaeum sp. GC14_75]
bin.105.strict_NODE_16_length_49806_cov_28.190553_24	Hel238.bin.105	K03738,K11389	COG2414	NA	aldehyde ferredoxin oxidoreductase	IPR001203	Aldehyde ferredoxin oxidoreductase, C-terminal	NA	KYK35954	0	894	aldehyde ferredoxin oxidoreductase [Theionarchaea archaeon DG-70-1]
bin.105.strict_NODE_16_length_49806_cov_28.190553_26	Hel238.bin.105	NA	NA	NA	ThiS family	IPR003749	ThiamineS/Molybdopterin converting factor subunit 1	NA	WP_027340676	2.63e-10	60.5	MoaD/ThiS family protein [Halonatronum saccharophilum]
bin.105.strict_NODE_16_length_49806_cov_28.190553_27	Hel238.bin.105	NA	COG1670	NA	acetyltransferase	IPR016181	Acyl-CoA N-acyltransferase	NA	KKK42046	1.21e-48	165	Spermidine N(1)-acetyltransferase [Lokiarchaeum sp. GC14_75]
bin.105.strict_NODE_16_length_49806_cov_28.190553_28	Hel238.bin.105	NA	COG1670	NA	GCN5-related N-acetyltransferase	NA	NA	NA	KKK42046	1.53e-45	157	Spermidine N(1)-acetyltransferase [Lokiarchaeum sp. GC14_75]
bin.105.strict_NODE_16_length_49806_cov_28.190553_29	Hel238.bin.105	K00663,K03790	COG1670	NA	GCN5-related N-acetyltransferase	IPR016181	Acyl-CoA N-acyltransferase	K00657	KKK42046	8.65e-91	273	Spermidine N(1)-acetyltransferase [Lokiarchaeum sp. GC14_75]
bin.105.strict_NODE_16_length_49806_cov_28.190553_3	Hel238.bin.105	K03704	COG1278	NA	cold-shock DNA-binding domain protein	IPR002059	Cold-shock protein, DNA-binding	K03704	KKK46300	2.42e-42	142	Cold shock protein CspD [Lokiarchaeum sp. GC14_75]
bin.105.strict_NODE_16_length_49806_cov_28.190553_30	Hel238.bin.105	K00663,K03790	COG1670	NA	GCN5-related N-acetyltransferase	IPR016181	Acyl-CoA N-acyltransferase	K00657	KKK42046	1.29e-93	280	Spermidine N(1)-acetyltransferase [Lokiarchaeum sp. GC14_75]
bin.105.strict_NODE_16_length_49806_cov_28.190553_31	Hel238.bin.105	K18214	NA	NA	Major Facilitator Superfamily	IPR020846	Major facilitator superfamily domain	NA	KKP69085	4.73e-70	234	Major facilitator superfamily [candidate division CPR3 bacterium GW2011_GWF2_35_18]
bin.105.strict_NODE_16_length_49806_cov_28.190553_32	Hel238.bin.105	NA	NA	NA	NA	IPR003958	Transcription factor CBF/NF-Y/archaeal histone domain	NA	KKK41979	4.94e-29	106	archaeal histone [Lokiarchaeum sp. GC14_75]
bin.105.strict_NODE_16_length_49806_cov_28.190553_33	Hel238.bin.105	K13993	COG0071	NA	Heat shock protein	IPR008978	HSP20-like chaperone	K13993	WP_053332620	3.06e-22	97.8	Hsp20/alpha crystallin family protein [Candidatus Jidaibacter acanthamoeba]
bin.105.strict_NODE_16_length_49806_cov_28.190553_34	Hel238.bin.105	NA	NA	NA	Acetyltransferase (GNAT) family	NA	NA	NA	KKK41978	4.43e-70	220	Acetyltransferase (GNAT) family protein [Lokiarchaeum sp. GC14_75]
bin.105.strict_NODE_16_length_49806_cov_28.190553_36	Hel238.bin.105	K00052,K01704	COG0473	NA	Catalyzes the oxidation of 3-carboxy-2-hydroxy-4- methylpentanoate (3-isopropylmalate) to 3-carboxy-4-methyl-2- oxopentanoate. The product decarboxylates to 4-methyl-2 oxopentanoate (By similarity)	NA	NA	K00052	KKK41976	0	577	3-isopropylmalate dehydrogenase [Lokiarchaeum sp. GC14_75]
bin.105.strict_NODE_16_length_49806_cov_28.190553_37	Hel238.bin.105	K07893,K07904,K07905,K07931	COG1100	NA	ras-related protein	IPR005225	Small GTP-binding protein domain	K07904	KKK41974	0	562	small GTP-binding domain protein [Lokiarchaeum sp. GC14_75]
bin.105.strict_NODE_16_length_49806_cov_28.190553_38	Hel238.bin.105	K07877	COG1100	NA	Ras-related protein	IPR027417	P-loop containing nucleoside triphosphate hydrolase	NA	KKK41974	0	672	small GTP-binding domain protein [Lokiarchaeum sp. GC14_75]
bin.105.strict_NODE_16_length_49806_cov_28.190553_39	Hel238.bin.105	NA	NA	NA	NA	IPR011990	Tetratricopeptide-like helical domain	NA	OLS15301	1.23e-19	92	hypothetical protein RBG13Loki_1082 [Candidatus Lokiarchaeota archaeon CR_4]
bin.105.strict_NODE_16_length_49806_cov_28.190553_4	Hel238.bin.105	K00059	NA	NA	KR domain	IPR016040	NAD(P)-binding domain	K13606	OLS16549	3.54e-110	328	putative ketoacyl reductase [Candidatus Heimdallarchaeota archaeon LC_3]
bin.105.strict_NODE_16_length_49806_cov_28.190553_40	Hel238.bin.105	K00941	COG0351	arCOG00020	Phosphomethylpyrimidine kinase	IPR019293	Thiamine-phosphate synthase ThiN	K00941	PDM26197	6.09e-70	238	bifunctional hydroxymethylpyrimidine kinase/phosphomethylpyrimidine kinase [Candidatus Bathyarchaeota archaeon B24-2]
bin.105.strict_NODE_16_length_49806_cov_28.190553_41	Hel238.bin.105	K06889	NA	NA	Inherit from proNOG: Dienelactone hydrolase	IPR000383	Xaa-Pro dipeptidyl-peptidase-like domain	NA	WP_049214930	7.37e-60	220	alpha/beta hydrolase [Pasteurella multocida]
bin.105.strict_NODE_16_length_49806_cov_28.190553_42	Hel238.bin.105	K03147	COG0422	arCOG02741	Catalyzes the synthesis of the hydroxymethylpyrimidine phosphate (HMP-P) moiety of thiamine from aminoimidazole ribotide (AIR) in a radical S-adenosyl-L-methionine (SAM)-dependent reaction (By similarity)	IPR002817	Phosphomethylpyrimidine synthase	K03147	KKK41971	0	725	Phosphomethylpyrimidine synthase [Lokiarchaeum sp. GC14_75]
bin.105.strict_NODE_16_length_49806_cov_28.190553_43	Hel238.bin.105	K12915,K14731	COG0657	NA	alpha beta hydrolase fold-3 domain protein	IPR029058	Alpha/Beta hydrolase fold	K14731	ACL67849	1.14e-82	260	lipolytic enzyme [uncultured bacterium]
bin.105.strict_NODE_16_length_49806_cov_28.190553_45	Hel238.bin.105	K01515,K03574	COG1051	NA	Nudix hydrolase	IPR000086	NUDIX hydrolase domain	K01515	WP_011700254	1.67e-32	122	NUDIX domain-containing protein [Syntrophobacter fumaroxidans]
bin.105.strict_NODE_16_length_49806_cov_28.190553_46	Hel238.bin.105	NA	COG2453	NA	dual specificity protein phosphatase 23-like	IPR000340	Dual specificity phosphatase, catalytic domain	K14165	XP_015740093	2.01e-15	79.3	PREDICTED: dual specificity protein phosphatase 23 isoform X2 [Coturnix japonica]
bin.105.strict_NODE_16_length_49806_cov_28.190553_48	Hel238.bin.105	K07047	COG1574	NA	amidohydrolase	IPR033932	YtcJ like	NA	KPV65007	1.83e-124	384	imidazolonepropionase [Candidatus Bathyarchaeota archaeon BA1]
bin.105.strict_NODE_16_length_49806_cov_28.190553_49	Hel238.bin.105	NA	COG0457	NA	(TPR) domain protein	IPR019734	Tetratricopeptide repeat	NA	KKK42949	7.68e-110	350	Tetratricopeptide repeat containig protein, partial [Lokiarchaeum sp. GC14_75]
bin.105.strict_NODE_16_length_49806_cov_28.190553_5	Hel238.bin.105	K00662	COG2746	NA	aminoglycoside n3'-acetyltransferase	NA	NA	K00662	KKK40231	2.45e-133	387	Aminoglycoside N3'-acetyltransferase [Lokiarchaeum sp. GC14_75]
bin.105.strict_NODE_16_length_49806_cov_28.190553_6	Hel238.bin.105	NA	NA	NA	NA	NA	NA	NA	ERN42910	9.93e-44	154	hypothetical protein KR51_00002060 [Rubidibacter lacunae KORDI 51-2]
bin.105.strict_NODE_16_length_49806_cov_28.190553_7	Hel238.bin.105	NA	COG3119	NA	sulfatase	IPR032506	Domain of unknown function DUF4976	NA	WP_019536976	4.28e-114	354	DUF4976 domain-containing protein [Paenibacillus ginsengihumi]
bin.105.strict_NODE_16_length_49806_cov_28.190553_8	Hel238.bin.105	K03147	COG0422	arCOG02741	Thiamine biosynthesis protein ThiC	IPR002817	Phosphomethylpyrimidine synthase	NA	KKK46305	0	600	Phosphomethylpyrimidine synthase [Lokiarchaeum sp. GC14_75]
bin.105.strict_NODE_16_length_49806_cov_28.190553_9	Hel238.bin.105	NA	COG1042	NA	CoA-binding domain protein	IPR016102	Succinyl-CoA synthetase-like	NA	KKK43582	0	591	succinyl-CoA synthetase subunit alpha [Lokiarchaeum sp. GC14_75]
bin.105.strict_NODE_160_length_2531_cov_22.758354_1	Hel238.bin.105	NA	COG0037	NA	Inherit from bactNOG: biosynthesis protein	IPR022310	NAD/GMP synthase	NA	WP_014959011	6.24e-36	142	N-acetyl sugar amidotransferase [Desulfobacula toluolica]
bin.105.strict_NODE_160_length_2531_cov_22.758354_2	Hel238.bin.105	K01856,K02549	COG4948	NA	Muconate	IPR029017	Enolase N-terminal domain-like	K19802	PIR73614	2.29e-60	209	enolase [Candidatus Moranbacteria bacterium CG10_big_fil_rev_8_21_14_0_10_35_21]
bin.105.strict_NODE_161_length_2297_cov_20.396847_2	Hel238.bin.105	K00571	COG0863	arCOG00115	DNA methylase N-4 N-6 domain protein	IPR029063	S-adenosyl-L-methionine-dependent methyltransferase	NA	OLS12165	2e-132	391	DNA modification methylase [Candidatus Lokiarchaeota archaeon CR_4]
bin.105.strict_NODE_162_length_2205_cov_24.565320_1	Hel238.bin.105	NA	NA	NA	NA	IPR012902	Prokaryotic N-terminal methylation site	NA	WP_077538649	3.64e-46	162	type II secretion system protein [Phycisphaerae bacterium L21-RPul-D3]
bin.105.strict_NODE_162_length_2205_cov_24.565320_2	Hel238.bin.105	NA	NA	NA	NA	NA	NA	NA	WP_054721906	2.13e-18	94.7	hypothetical protein [Marinifilum fragile]
bin.105.strict_NODE_166_length_971_cov_2.572707_1	Hel238.bin.105	K03726	COG1204	NA	Dead deah box helicase domain protein	IPR011545	DEAD/DEAH box helicase domain	NA	PCJ65055	5.44e-26	115	hypothetical protein COA73_03245 [Candidatus Hydrogenedentes bacterium]
bin.105.strict_NODE_17_length_49166_cov_27.440832_11	Hel238.bin.105	K01872,K07050	COG0013	arCOG01255	Catalyzes the attachment of alanine to tRNA(Ala) in a two-step reaction alanine is first activated by ATP to form Ala- AMP and then transferred to the acceptor end of tRNA(Ala). Also edits incorrectly charged Ser-tRNA(Ala) and Gly-tRNA(Ala) via its editing domain (By similarity)	IPR018164	Alanyl-tRNA synthetase, class IIc, N-terminal	K01872	KKK40137	0	1371	Alanine--tRNA ligase [Lokiarchaeum sp. GC14_75]
bin.105.strict_NODE_17_length_49166_cov_27.440832_14	Hel238.bin.105	NA	COG1409	arCOG01153	Calcineurin-like phosphoesterase	IPR024654	Calcineurin-like phosphoesterase domain, lpxH type	NA	KKK40139	1.04e-153	438	cyclic 3',5'-adenosine monophosphate phosphodiesterase [Lokiarchaeum sp. GC14_75]
bin.105.strict_NODE_17_length_49166_cov_27.440832_15	Hel238.bin.105	K03574	COG1051	arCOG01075	ADP-ribose pyrophosphatase	IPR000086	NUDIX hydrolase domain	K03574	KKK40140	7.58e-59	187	ADP-ribose pyrophosphatase [Lokiarchaeum sp. GC14_75]
bin.105.strict_NODE_17_length_49166_cov_27.440832_16	Hel238.bin.105	K07976	NA	NA	member RAS oncogene family	IPR001806	Small GTPase superfamily	NA	KKK42560	2.27e-19	92	small GTP-binding domain protein [Lokiarchaeum sp. GC14_75]
bin.105.strict_NODE_17_length_49166_cov_27.440832_17	Hel238.bin.105	NA	NA	NA	NA	NA	NA	NA	WP_012175312	2.33e-13	71.2	VOC family protein [Desulfococcus oleovorans]
bin.105.strict_NODE_17_length_49166_cov_27.440832_19	Hel238.bin.105	K03531,K09716	COG1650	arCOG01616	Hydrolyzes D-tyrosyl-tRNA(Tyr) into D-tyrosine and free tRNA(Tyr) (By similarity)	IPR007508	D-aminoacyl-tRNA deacylase DtdA	K09716	KKK40144	4.87e-121	357	D-tyrosyl-tRNA(Tyr) deacylase [Lokiarchaeum sp. GC14_75]
bin.105.strict_NODE_17_length_49166_cov_27.440832_2	Hel238.bin.105	NA	NA	NA	NA	NA	NA	NA	KKK43154	4.45e-06	54.3	hypothetical protein Lokiarch_29290 [Lokiarchaeum sp. GC14_75]
bin.105.strict_NODE_17_length_49166_cov_27.440832_21	Hel238.bin.105	NA	COG1522	arCOG01580	family transcriptional regulator	IPR011008	Dimeric alpha-beta barrel	NA	KKK40146	1.43e-64	204	HTH-type transcriptional regulator LysM, partial [Lokiarchaeum sp. GC14_75]
bin.105.strict_NODE_17_length_49166_cov_27.440832_22	Hel238.bin.105	NA	COG1522	arCOG01580	family transcriptional regulator	IPR011991	Winged helix-turn-helix DNA-binding domain	NA	KKK41617	7.33e-69	216	leucine-responsive transcriptional regulator [Lokiarchaeum sp. GC14_75]
bin.105.strict_NODE_17_length_49166_cov_27.440832_23	Hel238.bin.105	NA	NA	NA	NA	NA	NA	NA	OLS13126	2.37e-09	57.8	hypothetical protein RBG13Loki_3254 [Candidatus Lokiarchaeota archaeon CR_4]
bin.105.strict_NODE_17_length_49166_cov_27.440832_24	Hel238.bin.105	K06206	COG1489	NA	sugar fermentation stimulation protein	IPR005224	Sugar fermentation stimulation protein	K06206	KKK40588	1.35e-99	297	Sugar fermentation stimulation protein A [Lokiarchaeum sp. GC14_75]
bin.105.strict_NODE_17_length_49166_cov_27.440832_26	Hel238.bin.105	K00384	COG0492	arCOG01296	Thioredoxin reductase	IPR023753	FAD/NAD(P)-binding domain	K00384	KKK40580	0	518	Thioredoxin reductase [Lokiarchaeum sp. GC14_75]
bin.105.strict_NODE_17_length_49166_cov_27.440832_27	Hel238.bin.105	NA	COG0526	arCOG01218	Glutaredoxin-like domain-containing protein	IPR012336	Thioredoxin-like fold	NA	KKK40579	1.15e-53	180	thioredoxin [Lokiarchaeum sp. GC14_75]
bin.105.strict_NODE_17_length_49166_cov_27.440832_28	Hel238.bin.105	NA	COG0526	arCOG01218	Glutaredoxin-like domain-containing protein	IPR012336	Thioredoxin-like fold	NA	KKK41023	1.39e-132	381	thioredoxin [Lokiarchaeum sp. GC14_75]
bin.105.strict_NODE_17_length_49166_cov_27.440832_29	Hel238.bin.105	NA	COG0526	NA	Glutaredoxin-like domain protein	IPR012336	Thioredoxin-like fold	NA	KKK40578	1.86e-108	321	Thioredoxin [Lokiarchaeum sp. GC14_75]
bin.105.strict_NODE_17_length_49166_cov_27.440832_3	Hel238.bin.105	K08254,K12472	NA	NA	oligomeric mucus gel-forming	NA	NA	NA	OLS16234	3.98e-12	77	chromosome segregation protein SMC [Candidatus Lokiarchaeota archaeon CR_4]
bin.105.strict_NODE_17_length_49166_cov_27.440832_30	Hel238.bin.105	NA	COG0247	NA	Electron transfer flavoprotein-associated cytochrome b and CCG domain pair iron-sulfur cluster-binding oxidoreductase	IPR004017	Cysteine-rich domain	NA	KKK40576	5.19e-84	266	Lactate utilization protein A [Lokiarchaeum sp. GC14_75]
bin.105.strict_NODE_17_length_49166_cov_27.440832_31	Hel238.bin.105	K00113,K18501	COG0247	arCOG00333	Cysteine-rich domain	IPR004017	Cysteine-rich domain	NA	KKK40576	1.22e-167	478	Lactate utilization protein A [Lokiarchaeum sp. GC14_75]
bin.105.strict_NODE_17_length_49166_cov_27.440832_33	Hel238.bin.105	NA	COG1592	arCOG01099	Ferredoxin thioredoxin reductase catalytic beta chain	IPR004209	Ferredoxin thioredoxin reductase catalytic beta subunit	NA	OFW65328	3.88e-28	108	ferredoxin:thioredoxin reductase [Actinobacteria bacterium RBG_13_63_9]
bin.105.strict_NODE_17_length_49166_cov_27.440832_34	Hel238.bin.105	NA	COG0695	arCOG02606	Glutaredoxin	IPR002109	Glutaredoxin	NA	OGS45294	1.25e-17	80.5	NrdH-redoxin [Elusimicrobia bacterium RIFOXYD2_FULL_34_15]
bin.105.strict_NODE_17_length_49166_cov_27.440832_35	Hel238.bin.105	NA	NA	NA	NA	IPR016024	Armadillo-type fold	NA	KKK45530	6.45e-34	125	PBS lyase HEAT-like repeat protein [Lokiarchaeum sp. GC14_75]
bin.105.strict_NODE_17_length_49166_cov_27.440832_36	Hel238.bin.105	NA	NA	NA	NA	NA	NA	NA	KKK41504	2.52e-89	280	small GTP-binding domain protein, Arf-domain signature [Lokiarchaeum sp. GC14_75]
bin.105.strict_NODE_17_length_49166_cov_27.440832_38	Hel238.bin.105	NA	NA	NA	NA	IPR002109	Glutaredoxin	NA	NA	NA	NA	NA
bin.105.strict_NODE_17_length_49166_cov_27.440832_39	Hel238.bin.105	NA	COG0655	arCOG02573	NADPH-dependent FMN reductase	IPR029039	Flavoprotein-like domain	NA	SNY04200	7.54e-78	241	Multimeric flavodoxin WrbA [Methanohalophilus euhalobius]
bin.105.strict_NODE_17_length_49166_cov_27.440832_4	Hel238.bin.105	K09717	COG1665	arCOG01831	DNA polymerase beta domain protein region	NA	NA	K09717	KXA96993	4.46e-64	216	hypothetical protein AKJ38_02190 [candidate divison MSBL1 archaeon SCGC-AAA259I14]
bin.105.strict_NODE_17_length_49166_cov_27.440832_40	Hel238.bin.105	K06930	COG3413	arCOG02271	Bacterio-opsin activator HTH domain protein	IPR007050	Bacterioopsin activator-type, HTH domain	NA	OLS14687	7.04e-34	135	putative PAS/PAC sensor protein [Candidatus Lokiarchaeota archaeon CR_4]
bin.105.strict_NODE_17_length_49166_cov_27.440832_41	Hel238.bin.105	NA	NA	NA	CbiX	NA	NA	NA	WP_076004350	1.45e-47	162	hypothetical protein [Dehalogenimonas formicexedens]
bin.105.strict_NODE_17_length_49166_cov_27.440832_42	Hel238.bin.105	NA	COG1145	NA	4Fe-4S ferredoxin iron-sulfur binding domain protein	NA	NA	NA	OIO81144	2.72e-96	292	4Fe-4S ferredoxin [Candidatus Omnitrophica bacterium CG1_02_43_210]
bin.105.strict_NODE_17_length_49166_cov_27.440832_43	Hel238.bin.105	K00362	COG1251	NA	nitrite reductase, (NAD(P)H)	IPR023753	FAD/NAD(P)-binding domain	K00362	OGW30634	9.7e-94	297	pyridine nucleotide-disulfide oxidoreductase [Nitrospirae bacterium GWF2_44_13]
bin.105.strict_NODE_17_length_49166_cov_27.440832_44	Hel238.bin.105	K06015	COG3653	arCOG00690	deacylase EC	IPR011059	Metal-dependent hydrolase, composite domain	NA	KKK40702	9.11e-168	494	N-acyl-D-glutamate deacylase, partial [Lokiarchaeum sp. GC14_75]
bin.105.strict_NODE_17_length_49166_cov_27.440832_45	Hel238.bin.105	NA	COG1065	arCOG10654	NA	NA	NA	NA	KPL00338	1.68e-35	125	hypothetical protein AMJ90_08235 [candidate division Zixibacteria bacterium SM23_73_2]
bin.105.strict_NODE_17_length_49166_cov_27.440832_46	Hel238.bin.105	NA	COG0426	NA	Domain protein	IPR001279	Metallo-beta-lactamase	NA	OGP54961	1.5e-123	372	MBL fold metallo-hydrolase [Deltaproteobacteria bacterium RBG_13_52_11]
bin.105.strict_NODE_17_length_49166_cov_27.440832_47	Hel238.bin.105	K00248,K00249,K19066,K19067	COG1960	NA	acyl-CoA dehydrogenase	IPR006091	Acyl-CoA oxidase/dehydrogenase, central domain	K00249	OHD65915	3.54e-180	517	acyl-CoA dehydrogenase [Spirochaetes bacterium RBG_13_51_14]
bin.105.strict_NODE_17_length_49166_cov_27.440832_48	Hel238.bin.105	K03292,K16210	COG2211	NA	Sugar (Glycoside-Pentoside-Hexuronide) transporter	IPR020846	Major facilitator superfamily domain	NA	WP_013560628	6.77e-45	173	MFS transporter [Anaerolinea thermophila]
bin.105.strict_NODE_17_length_49166_cov_27.440832_49	Hel238.bin.105	K03273	COG0241	NA	D,D-heptose 1,7-bisphosphate phosphatase	NA	NA	K03273	KKP36326	1.4e-61	197	cell division, D-glycero-D-manno-heptose 1,7-bisphosphate phosphatase [Candidatus Peregrinibacteria bacterium GW2011_GWF2_33_10]
bin.105.strict_NODE_17_length_49166_cov_27.440832_5	Hel238.bin.105	NA	COG0457	NA	whole genome shotgun sequence	NA	NA	K09667	WP_012594639	1.88e-59	215	tetratricopeptide repeat protein [Cyanothece sp. PCC 8801]
bin.105.strict_NODE_17_length_49166_cov_27.440832_50	Hel238.bin.105	NA	COG0257	arCOG02575	NADPH-dependent FMN reductase	IPR005025	NADPH-dependent FMN reductase-like	NA	OEU41550	1.17e-57	194	NADPH-dependent FMN reductase [Methanosarcina sp. Ant1]
bin.105.strict_NODE_17_length_49166_cov_27.440832_51	Hel238.bin.105	K05919	COG2033	NA	K05919 superoxide reductase EC 1.15.1.2	NA	NA	NA	KKK44579	1.16e-77	234	Desulfoferrodoxin [Lokiarchaeum sp. GC14_75]
bin.105.strict_NODE_17_length_49166_cov_27.440832_52	Hel238.bin.105	NA	COG1592	arCOG01097	Rubrerythrin	IPR003251	Rubrerythrin	NA	KKK44578	9.69e-92	275	Rubrerythrin-1 [Lokiarchaeum sp. GC14_75]
bin.105.strict_NODE_17_length_49166_cov_27.440832_53	Hel238.bin.105	K08264	COG0247	arCOG00333	Cysteine-rich domain	IPR017896	4Fe-4S ferredoxin-type, iron-sulphur binding domain	NA	WP_035264845	3.44e-100	310	(Fe-S)-binding protein [Desulfosarcina sp. BuS5]
bin.105.strict_NODE_17_length_49166_cov_27.440832_54	Hel238.bin.105	NA	COG0446	NA	Pyridine nucleotide-disulfide oxidoreductase	NA	NA	NA	KKK44577	0	1038	Coenzyme A disulfide reductase [Lokiarchaeum sp. GC14_75]
bin.105.strict_NODE_17_length_49166_cov_27.440832_55	Hel238.bin.105	K04488,K11717	COG0822	arCOG02077	FeS cluster assembly scaffold protein NifU	IPR002871	NIF system FeS cluster assembly, NifU, N-terminal	K04488	KKK44574	6.25e-116	342	NifU-like protein [Lokiarchaeum sp. GC14_75]
bin.105.strict_NODE_17_length_49166_cov_27.440832_56	Hel238.bin.105	K04487	COG1104	arCOG00066	Catalyzes the removal of elemental sulfur from cysteine to produce alanine (By similarity)	IPR000192	Aminotransferase class V domain	NA	KKK44573	6.21e-178	507	putative cysteine desulfurase 2 [Lokiarchaeum sp. GC14_75]
bin.105.strict_NODE_17_length_49166_cov_27.440832_6	Hel238.bin.105	NA	COG1379	arCOG04881	PHP domain protein	IPR016195	Polymerase/histidinol phosphatase-like	NA	OLS13734	1.29e-162	474	DNA helicase II [Candidatus Lokiarchaeota archaeon CR_4]
bin.105.strict_NODE_17_length_49166_cov_27.440832_8	Hel238.bin.105	K03531	COG0206	arCOG02201	Essential cell division protein that forms a contractile ring structure (Z ring) at the future cell division site. The regulation of the ring assembly controls the timing and the location of cell division. One of the functions of the FtsZ ring is to recruit other cell division proteins to the septum to produce a new cell wall between the dividing cells. Binds GTP and shows GTPase activity (By sim…	IPR000158	Cell division protein FtsZ	NA	WP_010877283	6.54e-68	228	cell division protein FtsZ [Methanothermobacter thermautotrophicus]
bin.105.strict_NODE_17_length_49166_cov_27.440832_9	Hel238.bin.105	NA	NA	NA	Pyridoxamine 5-phosphate oxidase-related	IPR011576	Pyridoxamine 5'-phosphate oxidase-like, FMN-binding domain	NA	WP_012466077	1.14e-18	87.4	pyridoxamine 5'-phosphate oxidase family protein [Chlorobium limicola]
bin.105.strict_NODE_170_length_877_cov_5.002500_2	Hel238.bin.105	K01995	COG0411	NA	ABC transporter	IPR003439	ABC transporter-like	NA	PKP60620	4.17e-99	296	high-affinity branched-chain amino acid ABC transporter ATP-binding protein LivG [Candidatus Atribacteria bacterium HGW-Atribacteria-1]
bin.105.strict_NODE_171_length_841_cov_8.006536_1	Hel238.bin.105	K04655	COG0309	arCOG00636	AIR synthase related protein domain protein	NA	NA	NA	KPV63027	3.42e-48	165	thiamine monophosphate kinase [Candidatus Bathyarchaeota archaeon BA2]
bin.105.strict_NODE_172_length_834_cov_23.454425_1	Hel238.bin.105	K17758,K17759	COG0062	NA	Catalyzes the epimerization of the S- and R-forms of NAD(P)HX, a damaged form of NAD(P)H that is a result of enzymatic or heat-dependent hydration. This is a prerequisite for the S- specific NAD(P)H-hydrate dehydratase to allow the repair of both epimers of NAD(P)HX (By similarity)	IPR004443	YjeF N-terminal domain	NA	OHB82943	3.01e-20	88.2	NAD(P)H-hydrate epimerase [Planctomycetes bacterium RBG_19FT_COMBO_48_8]
bin.105.strict_NODE_173_length_834_cov_11.433289_1	Hel238.bin.105	K16135	COG2020	NA	Isoprenylcysteine carboxyl methyltransferase (ICMT) family	NA	NA	NA	OEU76149	2.94e-26	105	S-isoprenylcysteine methyltransferase [Desulfuromonadales bacterium C00003068]
bin.105.strict_NODE_174_length_833_cov_0.917989_2	Hel238.bin.105	K03592	COG0312	NA	peptidase U62, modulator of DNA gyrase	NA	NA	NA	WP_028843858	1.69e-33	130	TldD/PmbA family protein [Pseudothermotoga elfii]
bin.105.strict_NODE_175_length_821_cov_14.126344_1	Hel238.bin.105	NA	NA	NA	NA	IPR009409	Protein of unknown function DUF1059	NA	WP_091689870	8.9e-08	51.6	DUF1059 domain-containing protein [Methanococcoides vulcani]
bin.105.strict_NODE_176_length_810_cov_2.854025_1	Hel238.bin.105	K15270	COG0697	NA	membrane	IPR000620	EamA domain	NA	PKP59987	2.04e-52	177	EamA family transporter [Candidatus Atribacteria bacterium HGW-Atribacteria-1]
bin.105.strict_NODE_177_length_794_cov_4.538354_1	Hel238.bin.105	NA	COG0778	NA	nitroreductase	IPR000415	Nitroreductase-like	NA	OGD16162	6.25e-21	89.7	nitroreductase [Candidatus Atribacteria bacterium RBG_19FT_COMBO_35_14]
bin.105.strict_NODE_179_length_786_cov_1.866008_1	Hel238.bin.105	K01998	COG4177	NA	Branched-chain amino acid ABC transporter permease protein	NA	NA	NA	PKP57818	1.34e-35	132	branched-chain amino acid ABC transporter permease [Candidatus Atribacteria bacterium HGW-Atribacteria-1]
bin.105.strict_NODE_179_length_786_cov_1.866008_2	Hel238.bin.105	K01995	COG0411	NA	ABC transporter	IPR027417	P-loop containing nucleoside triphosphate hydrolase	NA	PKP57819	1.37e-42	147	high-affinity branched-chain amino acid ABC transporter ATP-binding protein LivG [Candidatus Atribacteria bacterium HGW-Atribacteria-1]
bin.105.strict_NODE_179_length_786_cov_1.866008_3	Hel238.bin.105	K01995	COG0411	NA	Branched-chain amino acid ATP-binding cassette transporter	IPR027417	P-loop containing nucleoside triphosphate hydrolase	NA	PKP57819	7.28e-56	182	high-affinity branched-chain amino acid ABC transporter ATP-binding protein LivG [Candidatus Atribacteria bacterium HGW-Atribacteria-1]
bin.105.strict_NODE_18_length_49128_cov_23.806202_1	Hel238.bin.105	K13924	COG3920	arCOG02348	transduction histidine kinase	NA	NA	NA	AGB02000	1.08e-58	227	PAS domain S-box [Methanoregula formicica SMSP]
bin.105.strict_NODE_18_length_49128_cov_23.806202_10	Hel238.bin.105	NA	COG1145	NA	4Fe-4S Ferredoxin iron-sulfur binding domain protein	IPR017896	4Fe-4S ferredoxin-type, iron-sulphur binding domain	NA	OLS16397	4.27e-105	324	4Fe-4S ferredoxin [Candidatus Lokiarchaeota archaeon CR_4]
bin.105.strict_NODE_18_length_49128_cov_23.806202_11	Hel238.bin.105	NA	NA	NA	NA	IPR014864	Transcription factor, NikR, nickel binding C-terminal	NA	KKK45108	3.92e-58	186	putative nickel-responsive regulator [Lokiarchaeum sp. GC14_75]
bin.105.strict_NODE_18_length_49128_cov_23.806202_12	Hel238.bin.105	NA	NA	NA	NA	IPR018611	E3 UFM1-protein ligase 1	NA	KKK44918	0	1025	PCI domain protein, partial [Lokiarchaeum sp. GC14_75]
bin.105.strict_NODE_18_length_49128_cov_23.806202_13	Hel238.bin.105	NA	NA	NA	NA	NA	NA	NA	OGO05245	1.46e-08	63.9	hypothetical protein A2Y60_02215 [Chloroflexi bacterium RBG_13_54_9]
bin.105.strict_NODE_18_length_49128_cov_23.806202_14	Hel238.bin.105	NA	NA	NA	NA	IPR018584	Glycosyltransferase family 87	NA	WP_013128582	4.64e-08	65.9	DUF2029 domain-containing protein [Tsukamurella paurometabola]
bin.105.strict_NODE_18_length_49128_cov_23.806202_16	Hel238.bin.105	NA	NA	NA	NA	IPR018584	Glycosyltransferase family 87	NA	WP_012796102	1.1e-08	68.2	DUF2029 domain-containing protein [Saccharomonospora viridis]
bin.105.strict_NODE_18_length_49128_cov_23.806202_17	Hel238.bin.105	K01563	COG0596	NA	Alpha beta hydrolase fold	IPR029058	Alpha/Beta hydrolase fold	K01563	OPL16891	2.47e-129	379	haloalkane dehalogenase [delta proteobacterium MLS_D]
bin.105.strict_NODE_18_length_49128_cov_23.806202_18	Hel238.bin.105	NA	COG0094	arCOG00942	radical SAM domain protein	NA	NA	NA	KKK45129	0	606	Antilisterial bacteriocin subtilosin biosynthesis protein AlbA [Lokiarchaeum sp. GC14_75]
bin.105.strict_NODE_18_length_49128_cov_23.806202_19	Hel238.bin.105	K14250	NA	NA	cyclase family	NA	NA	K07130	KRT65635	4.95e-112	332	cyclase family protein [Candidatus Dadabacteria bacterium CSP1-2]
bin.105.strict_NODE_18_length_49128_cov_23.806202_2	Hel238.bin.105	K03234	COG0480	arCOG01559	Catalyzes the GTP-dependent ribosomal translocation step during translation elongation. During this step, the ribosome changes from the pre-translocational (PRE) to the post- translocational (POST) state as the newly formed A-site-bound peptidyl-tRNA and P-site-bound deacylated tRNA move to the P and E sites, respectively. Catalyzes the coordinated movement of the two tRNA molecules, the mRNA and…	IPR004161	Translation elongation factor EFTu-like, domain 2	K03234	KKK45003	0	699	Elongation factor 2, partial [Lokiarchaeum sp. GC14_75]
bin.105.strict_NODE_18_length_49128_cov_23.806202_20	Hel238.bin.105	NA	COG2407	NA	L-fucose isomerase	NA	NA	NA	OHB64611	0	559	fucose isomerase [Planctomycetes bacterium RBG_13_50_24]
bin.105.strict_NODE_18_length_49128_cov_23.806202_21	Hel238.bin.105	K00571,K07316	COG2189	NA	DNA methylase	IPR029063	S-adenosyl-L-methionine-dependent methyltransferase	K00571	KKK41006	2.29e-168	483	DNA adenine methyltransferase YhdJ [Lokiarchaeum sp. GC14_75]
bin.105.strict_NODE_18_length_49128_cov_23.806202_22	Hel238.bin.105	NA	COG3174	NA	MgtC family	IPR003416	MgtC/SapB/SrpB/YhiD family	NA	WP_048166549	1.02e-16	92	DUF4010 domain-containing protein [Methanosarcina thermophila]
bin.105.strict_NODE_18_length_49128_cov_23.806202_23	Hel238.bin.105	NA	NA	NA	NA	NA	NA	NA	KKK41005	7.39e-18	86.7	hypothetical protein Lokiarch_46500 [Lokiarchaeum sp. GC14_75]
bin.105.strict_NODE_18_length_49128_cov_23.806202_24	Hel238.bin.105	NA	NA	NA	NA	NA	NA	NA	KKK45481	5.07e-06	57	hypothetical protein Lokiarch_09610 [Lokiarchaeum sp. GC14_75]
bin.105.strict_NODE_18_length_49128_cov_23.806202_25	Hel238.bin.105	NA	COG1801	NA	Protein of unknown function DUF72	IPR002763	Protein of unknown function DUF72	NA	WP_008298740	5.68e-45	161	DUF72 domain-containing protein [Candidatus Nitrosopumilus salaria]
bin.105.strict_NODE_18_length_49128_cov_23.806202_29	Hel238.bin.105	K05928,K14374,K15467,K15471,K18534	NA	NA	Methyltransferase	IPR013216	Methyltransferase type 11	NA	KKK40444	5.2e-65	208	SAM-dependent methyltransferase [Lokiarchaeum sp. GC14_75]
bin.105.strict_NODE_18_length_49128_cov_23.806202_3	Hel238.bin.105	K11175	COG0299	arCOG02825	phosphoribosylglycinamide formyltransferase	IPR002376	Formyl transferase, N-terminal	K11175	WP_095643648	1.22e-70	223	phosphoribosylglycinamide formyltransferase [Methanosarcina spelaei]
bin.105.strict_NODE_18_length_49128_cov_23.806202_30	Hel238.bin.105	NA	NA	NA	uroporphyrinogen-III decarboxylase-like protein	NA	NA	NA	PCI54255	2.27e-79	261	hypothetical protein COB36_10395 [Alphaproteobacteria bacterium]
bin.105.strict_NODE_18_length_49128_cov_23.806202_31	Hel238.bin.105	K00548	COG5012	NA	Cobalamin B12-binding domain protein	IPR003759	Cobalamin (vitamin B12)-binding module, cap domain	NA	OGP87368	3.33e-71	224	methionine synthase [Deltaproteobacteria bacterium RBG_16_48_10]
bin.105.strict_NODE_18_length_49128_cov_23.806202_32	Hel238.bin.105	NA	NA	NA	NA	IPR029039	Flavoprotein-like domain	NA	OLS14443	5.1e-14	71.6	flavodoxin/nitric oxide synthase [Candidatus Lokiarchaeota archaeon CR_4]
bin.105.strict_NODE_18_length_49128_cov_23.806202_33	Hel238.bin.105	K01921	COG1181	NA	Cell wall formation (By similarity)	NA	NA	K01921	WP_011943022	0	954	MULTISPECIES: methyltransferase domain-containing protein [Thermotoga]
bin.105.strict_NODE_18_length_49128_cov_23.806202_34	Hel238.bin.105	K01661	COG0447	arCOG00240	Enoyl-CoA hydratase/isomerase family	NA	NA	K01661	KJS32346	4.61e-136	393	dihydroxynaphthoic acid synthetase [Desulfatitalea sp. BRH_c12]
bin.105.strict_NODE_18_length_49128_cov_23.806202_35	Hel238.bin.105	K00074	COG1250	NA	3-hydroxyacyl-CoA dehydrogenase, C-terminal domain	IPR008927	6-phosphogluconate dehydrogenase C-terminal domain-like	K00074	KKK45648	5.79e-117	345	putative 3-hydroxybutyryl-CoA dehydrogenase, partial [Lokiarchaeum sp. GC14_75]
bin.105.strict_NODE_18_length_49128_cov_23.806202_39	Hel238.bin.105	K10773	COG1833	arCOG00463	Domain of unknown function DUF123	IPR002837	Protein of unknown function DUF123	NA	OYT35887	6.06e-30	114	endonuclease [Candidatus Pacearchaeota archaeon ex4484_71]
bin.105.strict_NODE_18_length_49128_cov_23.806202_4	Hel238.bin.105	K07041	COG1782	arCOG00543	kh-domain beta-lactamase-domain protein	IPR011108	Zn-dependent metallo-hydrolase, RNA specificity domain	K07041	KKK41266	0	1106	Ribonuclease [Lokiarchaeum sp. GC14_75]
bin.105.strict_NODE_18_length_49128_cov_23.806202_40	Hel238.bin.105	NA	NA	NA	NA	NA	NA	NA	OGQ26105	1.32e-56	182	hypothetical protein A3B79_03650 [Deltaproteobacteria bacterium RIFCSPHIGHO2_02_FULL_50_15]
bin.105.strict_NODE_18_length_49128_cov_23.806202_42	Hel238.bin.105	K00059	COG1028	NA	Dehydrogenase	IPR016040	NAD(P)-binding domain	NA	KKK43668	1.38e-173	492	putative short-chain type dehydrogenase/reductase [Lokiarchaeum sp. GC14_75]
bin.105.strict_NODE_18_length_49128_cov_23.806202_44	Hel238.bin.105	K12941,K13048	COG1473	arCOG01108	amidohydrolase	IPR011650	Peptidase M20, dimerisation domain	K12941	KUK66592	7.57e-164	480	Amidohydrolase [Parcubacteria bacterium 34_609]
bin.105.strict_NODE_18_length_49128_cov_23.806202_45	Hel238.bin.105	NA	COG2309	arCOG01890	Thermophilic metalloprotease (M29)	NA	NA	NA	PKK85156	4.11e-124	368	leucyl aminopeptidase [Thermoplasmata archaeon HGW-Thermoplasmata-1]
bin.105.strict_NODE_18_length_49128_cov_23.806202_5	Hel238.bin.105	NA	NA	NA	NA	NA	NA	NA	KKK40782	1.21e-20	91.3	hypothetical protein Lokiarch_48630 [Lokiarchaeum sp. GC14_75]
bin.105.strict_NODE_18_length_49128_cov_23.806202_6	Hel238.bin.105	NA	COG0348	NA	binding domain protein	NA	NA	K02574	KKK42671	7.83e-134	391	putative electron transport protein YccM [Lokiarchaeum sp. GC14_75]
bin.105.strict_NODE_18_length_49128_cov_23.806202_7	Hel238.bin.105	K01129	COG0232	NA	HDc	NA	NA	K01129	KKK45112	0	540	Deoxyguanosinetriphosphate triphosphohydrolase-like protein [Lokiarchaeum sp. GC14_75]
bin.105.strict_NODE_18_length_49128_cov_23.806202_9	Hel238.bin.105	K03769,K07533	COG0760	NA	Peptidyl-prolyl cis-trans isomerase	IPR000297	Peptidyl-prolyl cis-trans isomerase, PpiC-type	K03769	KKK45109	1.3e-56	180	Foldase protein PrsA precursor [Lokiarchaeum sp. GC14_75]
bin.105.strict_NODE_182_length_775_cov_5.425501_1	Hel238.bin.105	K07457	COG2231	NA	HhH-GPD family	IPR000445	Helix-hairpin-helix motif	K07457	KPK39656	7.01e-52	171	endonuclease [Phycisphaerae bacterium SG8_4]
bin.105.strict_NODE_182_length_775_cov_5.425501_2	Hel238.bin.105	K01874	COG0073	NA	Is required not only for elongation of protein synthesis but also for the initiation of all mRNA translation through initiator tRNA(fMet) aminoacylation (By similarity)	IPR002547	tRNA-binding domain	NA	KPL20479	1.3e-43	158	methionine--tRNA ligase [Phycisphaerae bacterium SM1_79]
bin.105.strict_NODE_185_length_766_cov_5.164006_1	Hel238.bin.105	K01990	COG1131	NA	Abc transporter	IPR003439	ABC transporter-like	NA	PIU55760	2.19e-59	199	ABC transporter ATP-binding protein [Chloroflexi bacterium CG07_land_8_20_14_0_80_51_10]
bin.105.strict_NODE_186_length_760_cov_4.825769_3	Hel238.bin.105	K01990	COG1131	NA	Abc transporter	IPR003439	ABC transporter-like	NA	KKK40605	2.56e-78	242	Daunorubicin/doxorubicin resistance ATP-binding protein DrrA [Lokiarchaeum sp. GC14_75]
bin.105.strict_NODE_187_length_757_cov_2.214706_1	Hel238.bin.105	NA	NA	NA	Inherit from bactNOG: Membrane	NA	NA	NA	WP_099148028	6.09e-12	67	tryptophan-rich sensory protein [Lewinella nigricans]
bin.105.strict_NODE_187_length_757_cov_2.214706_2	Hel238.bin.105	NA	COG2199	NA	Diguanylate cyclase and metal dependent phosphohydrolase	NA	NA	NA	KUK55329	1.34e-32	126	diguanylate cyclase and metal dependent phosphohydrolase [Atribacteria bacterium 34_128]
bin.105.strict_NODE_188_length_751_cov_3.137982_1	Hel238.bin.105	NA	NA	NA	NA	IPR016193	Cytidine deaminase-like	NA	NA	NA	NA	NA
bin.105.strict_NODE_189_length_750_cov_2.239227_1	Hel238.bin.105	NA	NA	NA	peptidase m28	NA	NA	NA	KKK44000	7.54e-68	220	Aminopeptidase YwaD precursor [Lokiarchaeum sp. GC14_75]
bin.105.strict_NODE_19_length_47854_cov_27.335873_10	Hel238.bin.105	K00891	COG0703	NA	Catalyzes the specific phosphorylation of the 3-hydroxyl group of shikimic acid using ATP as a cosubstrate (By similarity)	IPR000623	Shikimate kinase/Threonine synthase-like 1	K00891	KKK41813	5.48e-73	226	Shikimate kinase [Lokiarchaeum sp. GC14_75]
bin.105.strict_NODE_19_length_47854_cov_27.335873_11	Hel238.bin.105	NA	COG1853	NA	flavin reductase domain protein	IPR012349	FMN-binding split barrel	NA	KKK41814	2.53e-105	308	Flavoredoxin [Lokiarchaeum sp. GC14_75]
bin.105.strict_NODE_19_length_47854_cov_27.335873_12	Hel238.bin.105	K00014,K00891,K03785	COG0169	arCOG01033	shikimate dehydrogenase	IPR011342	Shikimate dehydrogenase	K00014	KKK41815	1.81e-107	322	Shikimate dehydrogenase [Lokiarchaeum sp. GC14_75]
bin.105.strict_NODE_19_length_47854_cov_27.335873_13	Hel238.bin.105	K04517,K14170,K14187	COG0287	arCOG00245	prephenate dehydrogenase	IPR008927	6-phosphogluconate dehydrogenase C-terminal domain-like	K04517	OLS13414	2.26e-41	154	chorismate mutase [Candidatus Lokiarchaeota archaeon CR_4]
bin.105.strict_NODE_19_length_47854_cov_27.335873_14	Hel238.bin.105	NA	NA	NA	NA	NA	NA	NA	KKK41817	7.35e-10	62.4	Double zinc ribbon [Lokiarchaeum sp. GC14_75]
bin.105.strict_NODE_19_length_47854_cov_27.335873_15	Hel238.bin.105	K00943	COG0125	arCOG01891	dTMP kinase	NA	NA	K00943	KKK41819	1.56e-85	260	Thymidylate kinase [Lokiarchaeum sp. GC14_75]
bin.105.strict_NODE_19_length_47854_cov_27.335873_16	Hel238.bin.105	NA	COG2234	NA	peptidase m28	NA	NA	NA	KKK42355	2.36e-17	93.6	Peptidase family M28 [Lokiarchaeum sp. GC14_75]
bin.105.strict_NODE_19_length_47854_cov_27.335873_17	Hel238.bin.105	K01703,K16792	COG0065	arCOG01698	Catalyzes the isomerization between 2-isopropylmalate and 3-isopropylmalate, via the formation of 2-isopropylmaleate (By similarity)	IPR001030	Aconitase/3-isopropylmalate dehydratase large subunit, alpha/beta/alpha domain	K01703	KKK41820	0	687	Isopropylmalate/citramalate isomerase large subunit [Lokiarchaeum sp. GC14_75]
bin.105.strict_NODE_19_length_47854_cov_27.335873_18	Hel238.bin.105	K01704,K16793	COG0066	arCOG02230	Catalyzes the isomerization between 2-isopropylmalate and 3-isopropylmalate, via the formation of 2-isopropylmaleate (By similarity)	IPR015928	Aconitase/3-isopropylmalate dehydratase, swivel	K16793	KKK40414	6.33e-68	213	Isopropylmalate/citramalate isomerase small subunit [Lokiarchaeum sp. GC14_75]
bin.105.strict_NODE_19_length_47854_cov_27.335873_19	Hel238.bin.105	K06950	COG1418	arCOG01858	HDc	IPR006674	HD domain	K06950	KKK40413	2.7e-77	237	tRNA 2'-O-methylase [Lokiarchaeum sp. GC14_75]
bin.105.strict_NODE_19_length_47854_cov_27.335873_2	Hel238.bin.105	NA	NA	NA	NA	IPR020846	Major facilitator superfamily domain	NA	KPK34718	6.3e-14	77.4	hypothetical protein AMJ65_17960, partial [Phycisphaerae bacterium SG8_4]
bin.105.strict_NODE_19_length_47854_cov_27.335873_21	Hel238.bin.105	K02967	COG0052	arCOG04245	30S ribosomal protein S2	IPR001865	Ribosomal protein S2	K02967	KKK41824	1.42e-139	402	30S ribosomal protein S2 [Lokiarchaeum sp. GC14_75]
bin.105.strict_NODE_19_length_47854_cov_27.335873_22	Hel238.bin.105	K07321	COG3640	arCOG00587	Cobyrinic acid ac-diamide synthase	IPR027417	P-loop containing nucleoside triphosphate hydrolase	K07321	KKK40408	1.96e-109	325	CobQ/CobB/MinD/ParA nucleotide binding domain protein [Lokiarchaeum sp. GC14_75]
bin.105.strict_NODE_19_length_47854_cov_27.335873_23	Hel238.bin.105	NA	NA	NA	NA	IPR025404	Domain of unknown function DUF4130	NA	OYT49870	3.2e-06	56.6	hypothetical protein B6U83_01230 [Thermoplasmatales archaeon ex4484_36]
bin.105.strict_NODE_19_length_47854_cov_27.335873_24	Hel238.bin.105	NA	COG4277	arCOG00661	Radical SAM domain protein	IPR010994	RuvA domain 2-like	NA	WP_013718014	6.66e-110	338	radical SAM protein [Methanosaeta concilii]
bin.105.strict_NODE_19_length_47854_cov_27.335873_26	Hel238.bin.105	K01652	COG0028	NA	Acetolactate synthase, large subunit	NA	NA	K01652	OLS31912	0	732	Acetolactate synthase large subunit IlvB1, partial [Candidatus Heimdallarchaeota archaeon AB_125]
bin.105.strict_NODE_19_length_47854_cov_27.335873_27	Hel238.bin.105	K01915	COG0174	NA	Glutamine synthetase type I (EC 6.3.1.2)	IPR008147	Glutamine synthetase, beta-Grasp domain	K01915	OLS31869	3.66e-169	490	putative glutamine synthetase 2 [Candidatus Heimdallarchaeota archaeon AB_125]
bin.105.strict_NODE_19_length_47854_cov_27.335873_28	Hel238.bin.105	NA	NA	NA	N-6 DNA Methylase	IPR029063	S-adenosyl-L-methionine-dependent methyltransferase	NA	KKK40406	0	660	Modification methylase TaqI [Lokiarchaeum sp. GC14_75]
bin.105.strict_NODE_19_length_47854_cov_27.335873_29	Hel238.bin.105	NA	NA	NA	NA	IPR007484	Peptidase M28	NA	KKK40405	2.69e-89	283	Peptidase family M28 [Lokiarchaeum sp. GC14_75]
bin.105.strict_NODE_19_length_47854_cov_27.335873_30	Hel238.bin.105	K01687	COG0129	arCOG04045	Dihydroxy-acid dehydratase	IPR000581	Dihydroxy-acid/6-phosphogluconate dehydratase	K01687	CCQ97408	0	599	Dihydroxy-acid dehydratase [[Clostridium]
bin.105.strict_NODE_19_length_47854_cov_27.335873_31	Hel238.bin.105	K01482	COG1834	NA	dimethylaminohydrolase	NA	NA	K01482	WP_026678864	1.36e-103	310	N(G),N(G)-dimethylarginine dimethylaminohydrolase [Fictibacillus gelatini]
bin.105.strict_NODE_19_length_47854_cov_27.335873_32	Hel238.bin.105	K13020	COG0673	NA	oxidoreductase	IPR000683	Oxidoreductase, N-terminal	NA	WP_095245144	4.92e-79	256	gfo/Idh/MocA family oxidoreductase [Bacillus sp. 7894-2]
bin.105.strict_NODE_19_length_47854_cov_27.335873_33	Hel238.bin.105	K13020	COG0673	NA	oxidoreductase	NA	NA	NA	WP_095245144	4.42e-83	268	gfo/Idh/MocA family oxidoreductase [Bacillus sp. 7894-2]
bin.105.strict_NODE_19_length_47854_cov_27.335873_34	Hel238.bin.105	NA	NA	NA	NA	IPR003033	SCP2 sterol-binding domain	NA	KKK40480	9.49e-54	174	SCP-2 sterol transfer family protein [Lokiarchaeum sp. GC14_75]
bin.105.strict_NODE_19_length_47854_cov_27.335873_35	Hel238.bin.105	K05349	COG1472	NA	Beta-glucosidase	IPR001764	Glycoside hydrolase, family 3, N-terminal	K05349	KKK44001	0	960	Thermostable beta-glucosidase B [Lokiarchaeum sp. GC14_75]
bin.105.strict_NODE_19_length_47854_cov_27.335873_36	Hel238.bin.105	K18678	COG0170	NA	Phosphatidate cytidylyltransferase	NA	NA	NA	KKK40482	1.36e-88	271	Cytidylyltransferase family protein [Lokiarchaeum sp. GC14_75]
bin.105.strict_NODE_19_length_47854_cov_27.335873_37	Hel238.bin.105	K00311,K17830	COG0644	arCOG00570	geranylgeranyl reductase	IPR011777	Geranylgeranyl reductase family	NA	KKK40483	0	673	Digeranylgeranylglycerophospholipid reductase [Lokiarchaeum sp. GC14_75]
bin.105.strict_NODE_19_length_47854_cov_27.335873_38	Hel238.bin.105	K17104	COG1646	arCOG01085	Prenyltransferase that catalyzes the transfer of the geranylgeranyl moiety of geranylgeranyl diphosphate (GGPP) to the C3 hydroxyl of sn-glycerol-1-phosphate (G1P). This reaction is the first ether-bond-formation step in the biosynthesis of archaeal membrane lipids (By similarity)	NA	NA	K17104	KKK40484	2.69e-122	357	Geranylgeranylglyceryl phosphate synthase, partial [Lokiarchaeum sp. GC14_75]
bin.105.strict_NODE_19_length_47854_cov_27.335873_39	Hel238.bin.105	K17105	COG0382	arCOG00476	Prenyltransferase that catalyzes the transfer of the geranylgeranyl moiety of geranylgeranyl diphosphate (GGPP) to the C2 hydroxyl of (S)-3-O-geranylgeranylglyceryl phosphate (GGGP). This reaction is the second ether-bond-formation step in the biosynthesis of archaeal membrane lipids	IPR000537	UbiA prenyltransferase family	K17105	OLS18198	1.61e-56	193	Digeranylgeranylglyceryl phosphate synthase [Candidatus Odinarchaeota archaeon LCB_4]
bin.105.strict_NODE_19_length_47854_cov_27.335873_4	Hel238.bin.105	K01990	COG1131	NA	Abc transporter	IPR027417	P-loop containing nucleoside triphosphate hydrolase	K01990	KKK43731	2.02e-141	407	Daunorubicin/doxorubicin resistance ATP-binding protein DrrA [Lokiarchaeum sp. GC14_75]
bin.105.strict_NODE_19_length_47854_cov_27.335873_40	Hel238.bin.105	NA	NA	NA	Eco57I restriction-modification methylase	IPR029063	S-adenosyl-L-methionine-dependent methyltransferase	NA	WP_022669921	2.7e-172	501	SAM-dependent DNA methyltransferase [Hippea alviniae]
bin.105.strict_NODE_19_length_47854_cov_27.335873_42	Hel238.bin.105	K07388	COG1973	arCOG00637	air synthase related protein domain protein	IPR010918	AIR synthase-related protein, C-terminal domain	K07388	SCG84648	4.84e-136	408	putative protein MJ1416 [Methanobacterium congolense]
bin.105.strict_NODE_19_length_47854_cov_27.335873_43	Hel238.bin.105	K06864	COG1606	NA	PP-loop domain protein	IPR005232	Conserved hypothetical protein CHP00268	K06864	KKK46505	1.56e-143	412	tRNA(Ile)-lysidine synthase [Lokiarchaeum sp. GC14_75]
bin.105.strict_NODE_19_length_47854_cov_27.335873_44	Hel238.bin.105	NA	COG1695	arCOG00001	PadR-like family transcriptional regulator	IPR005149	Transcription regulator PadR, N-terminal	NA	KKK46502	7.65e-67	211	lineage-specific thermal regulator protein [Lokiarchaeum sp. GC14_75]
bin.105.strict_NODE_19_length_47854_cov_27.335873_46	Hel238.bin.105	K04758	NA	NA	feoa family	IPR007167	Ferrous iron transporter FeoA domain	NA	KKK45545	6.5e-32	116	putative Fe2+ transport system protein, subunit A [Lokiarchaeum sp. GC14_75]
bin.105.strict_NODE_19_length_47854_cov_27.335873_47	Hel238.bin.105	K04759	COG0370	NA	Ferrous iron transport protein b	IPR030389	FeoB-type guanine nucleotide-binding (G) domain	K04759	KKK45546	0	909	putative Fe2+ transport system protein, subunit B [Lokiarchaeum sp. GC14_75]
bin.105.strict_NODE_19_length_47854_cov_27.335873_48	Hel238.bin.105	K06984	COG1907	arCOG01026	beta-ribofuranosylaminobenzene 5-phosphate synthase	IPR020568	Ribosomal protein S5 domain 2-type fold	K06984	KKK46508	2.49e-65	209	Beta-ribofuranosylaminobenzene 5'-phosphate synthase [Lokiarchaeum sp. GC14_75]
bin.105.strict_NODE_19_length_47854_cov_27.335873_8	Hel238.bin.105	NA	NA	NA	NA	IPR011012	Longin-like domain	NA	KKK46357	2.42e-06	54.7	hypothetical protein Lokiarch_01890 [Lokiarchaeum sp. GC14_75]
bin.105.strict_NODE_190_length_730_cov_1.748851_1	Hel238.bin.105	NA	NA	NA	NA	IPR012336	Thioredoxin-like fold	NA	PIQ91472	7.65e-07	52	NrdH-redoxin [Parcubacteria group bacterium CG11_big_fil_rev_8_21_14_0_20_39_22]
bin.105.strict_NODE_192_length_715_cov_3.847962_2	Hel238.bin.105	K13775	NA	NA	Short chain dehydrogenase	NA	NA	NA	OJY87264	5.39e-23	97.4	short chain dehydrogenase [Sphingobacteriales bacterium 44-15]
bin.105.strict_NODE_193_length_712_cov_1.796850_1	Hel238.bin.105	NA	COG0662	NA	Inherit from COG: Mannose-1-phosphate guanylyltransferase Mannose-6-phosphate isomerase	NA	NA	NA	WP_075062792	1.11e-25	99.4	cupin domain-containing protein [Ornatilinea apprima]
bin.105.strict_NODE_193_length_712_cov_1.796850_2	Hel238.bin.105	NA	NA	NA	NA	IPR025309	KTSC domain	NA	WP_024513375	1.36e-10	61.2	KTSC domain-containing protein [Bradyrhizobium sp. ARR65]
bin.105.strict_NODE_195_length_702_cov_1.955200_1	Hel238.bin.105	K13525	COG0464	arCOG01308	AAA family ATPase, CDC48 subfamily	IPR027417	P-loop containing nucleoside triphosphate hydrolase	NA	KKK42851	1.55e-58	202	VCP-like ATPase [Lokiarchaeum sp. GC14_75]
bin.105.strict_NODE_195_length_702_cov_1.955200_2	Hel238.bin.105	K00841,K10907	COG0436	NA	Aminotransferase	IPR004839	Aminotransferase, class I/classII	NA	KKK42850	3.7e-14	76.6	Aspartate aminotransferase [Lokiarchaeum sp. GC14_75]
bin.105.strict_NODE_196_length_695_cov_1.822006_1	Hel238.bin.105	NA	NA	NA	NA	NA	NA	NA	NA	NA	NA	NA
bin.105.strict_NODE_197_length_692_cov_4.001626_1	Hel238.bin.105	K17734	COG1404	arCOG00702	serine protease	IPR000209	Peptidase S8/S53 domain	NA	OLS13045	6.24e-46	173	subtilisin-like serine protease [Candidatus Lokiarchaeota archaeon CR_4]
bin.105.strict_NODE_198_length_685_cov_2.391447_1	Hel238.bin.105	K02034,K12370,K15582,K19228	COG1173	NA	abc transporter, permease	IPR000515	ABC transporter type 1, transmembrane domain MetI-like	NA	KKK45714	2.05e-54	182	Glutathione transport system permease protein GsiD [Lokiarchaeum sp. GC14_75]
bin.105.strict_NODE_199_length_682_cov_1.766942_1	Hel238.bin.105	K03234	COG0480	arCOG01559	Catalyzes the GTP-dependent ribosomal translocation step during translation elongation. During this step, the ribosome changes from the pre-translocational (PRE) to the post- translocational (POST) state as the newly formed A-site-bound peptidyl-tRNA and P-site-bound deacylated tRNA move to the P and E sites, respectively. Catalyzes the coordinated movement of the two tRNA molecules, the mRNA and…	NA	NA	K03596	KKK44407	1.03e-136	410	Translation elongation factor aEF2 [Lokiarchaeum sp. GC14_75]
bin.105.strict_NODE_2_length_114312_cov_27.714317_100	Hel238.bin.105	K09482	COG0252	arCOG01924	Allows the formation of correctly charged Gln-tRNA(Gln) through the transamidation of misacylated Glu-tRNA(Gln) in organisms which lack glutaminyl-tRNA synthetase. The reaction takes place in the presence of glutamine and ATP through an activated gamma-phospho-Glu-tRNA(Gln). The gatDE system is specific for glutamate and does not act on aspartate (By similarity)	IPR006034	Asparaginase/glutaminase	K09482	KKK46196	0	724	Glutamyl-tRNA(Gln) amidotransferase subunit D [Lokiarchaeum sp. GC14_75]
bin.105.strict_NODE_2_length_114312_cov_27.714317_101	Hel238.bin.105	K02886	COG0090	arCOG04067	One of the primary rRNA binding proteins. Required for association of the 30S and 50S subunits to form the 70S ribosome, for tRNA binding and peptide bond formation. It has been suggested to have peptidyltransferase activity	IPR012340	Nucleic acid-binding, OB-fold	K02886	KKK46195	3.4e-133	384	50S ribosomal protein L2 [Lokiarchaeum sp. GC14_75]
bin.105.strict_NODE_2_length_114312_cov_27.714317_102	Hel238.bin.105	K01756	COG0015	arCOG01747	Adenylosuccinate lyase	IPR004769	Adenylosuccinate lyase	K01756	KKK42653	0	700	Adenylosuccinate lyase [Lokiarchaeum sp. GC14_75]
bin.105.strict_NODE_2_length_114312_cov_27.714317_103	Hel238.bin.105	K01933	COG0150	NA	Phosphoribosylformylglycinamidine cyclo-ligase	NA	NA	K01933	KKK42654	0	602	Phosphoribosylformylglycinamidine cyclo-ligase [Lokiarchaeum sp. GC14_75]
bin.105.strict_NODE_2_length_114312_cov_27.714317_104	Hel238.bin.105	K00850,K00852,K00856	COG0524	arCOG00014	PfkB domain protein	IPR011611	Carbohydrate kinase PfkB	K00852	KKK42655	1.6e-136	399	putative sugar kinase [Lokiarchaeum sp. GC14_75]
bin.105.strict_NODE_2_length_114312_cov_27.714317_105	Hel238.bin.105	NA	NA	NA	NA	IPR003675	CAAX amino terminal protease	NA	KKK42656	2.75e-92	288	Metal-dependent membrane protease, CAAX family [Lokiarchaeum sp. GC14_75]
bin.105.strict_NODE_2_length_114312_cov_27.714317_106	Hel238.bin.105	K07095	COG0622	arCOG01141	phosphodiesterase, mj0936 family	IPR000979	Phosphodiesterase MJ0936/Vps29	NA	KKK42657	7.47e-35	127	phosphodiesterase, partial [Lokiarchaeum sp. GC14_75]
bin.105.strict_NODE_2_length_114312_cov_27.714317_107	Hel238.bin.105	NA	NA	NA	NA	NA	NA	NA	OLS16353	1.25e-29	113	hypothetical protein RBG13Loki_0041 [Candidatus Lokiarchaeota archaeon CR_4]
bin.105.strict_NODE_2_length_114312_cov_27.714317_108	Hel238.bin.105	K07018	NA	NA	X-Pro dipeptidyl-peptidase (S15 family)	IPR029058	Alpha/Beta hydrolase fold	K07018	KKK40895	1.61e-71	223	Alpha/beta hydrolase family protein [Lokiarchaeum sp. GC14_75]
bin.105.strict_NODE_2_length_114312_cov_27.714317_110	Hel238.bin.105	K00767	COG0157	arCOG01482	nicotinate-nucleotide pyrophosphorylase (EC 2.4.2.19)	NA	NA	K00767	KKK40613	9.3e-123	361	putative nicotinate-nucleotide pyrophosphorylase [carboxylating]
bin.105.strict_NODE_2_length_114312_cov_27.714317_111	Hel238.bin.105	K07722	COG0864	arCOG01008	Transcriptional regulator	IPR010985	Ribbon-helix-helix	NA	KKK40614	3.83e-60	190	putative nickel-responsive regulator [Lokiarchaeum sp. GC14_75]
bin.105.strict_NODE_2_length_114312_cov_27.714317_112	Hel238.bin.105	NA	COG1082	arCOG01895	domain-containing protein	IPR013022	Xylose isomerase-like, TIM barrel domain	NA	KKK42311	1.93e-71	230	endonuclease 4 [Lokiarchaeum sp. GC14_75]
bin.105.strict_NODE_2_length_114312_cov_27.714317_113	Hel238.bin.105	K01628,K01786	COG0235	arCOG04226	Class II aldolase adducin family protein	IPR001303	Class II aldolase/adducin N-terminal	K01628	KKK40891	3.14e-87	266	L-fuculose phosphate aldolase [Lokiarchaeum sp. GC14_75]
bin.105.strict_NODE_2_length_114312_cov_27.714317_114	Hel238.bin.105	K04479	COG0389	arCOG04582	Poorly processive, error-prone DNA polymerase involved in untargeted mutagenesis. Copies undamaged DNA at stalled replication forks, which arise in vivo from mismatched or misaligned primer ends. These misaligned primers can be extended by PolIV. Exhibits no 3'-5' exonuclease (proofreading) activity. May be involved in translesional synthesis (By similarity)	IPR001126	UmuC domain	K02346	KKK40616	1.82e-56	188	DNA polymerase IV [Lokiarchaeum sp. GC14_75]
bin.105.strict_NODE_2_length_114312_cov_27.714317_13	Hel238.bin.105	NA	NA	NA	Oxidoreductase	IPR023210	NADP-dependent oxidoreductase domain	K06607	KPJ82089	1.55e-166	476	aldo/keto reductase [Spirochaetes bacterium DG_61]
bin.105.strict_NODE_2_length_114312_cov_27.714317_14	Hel238.bin.105	NA	NA	NA	NA	IPR027379	Cardiolipin synthase N-terminal	NA	WP_045573196	1.7e-07	55.8	zinc ribbon domain-containing protein [Desulfosporosinus sp. I2]
bin.105.strict_NODE_2_length_114312_cov_27.714317_15	Hel238.bin.105	K12567	COG0249	arCOG02499	PbH1	IPR011050	Pectin lyase fold/virulence factor	NA	KKK45583	3.44e-44	166	Periplasmic copper-binding protein (NosD), partial [Lokiarchaeum sp. GC14_75]
bin.105.strict_NODE_2_length_114312_cov_27.714317_17	Hel238.bin.105	K03236	COG0361	arCOG01179	Seems to be required for maximal rate of protein biosynthesis. Enhances ribosome dissociation into subunits and stabilizes the binding of the initiator Met-tRNA(I) to 40 S ribosomal subunits (By similarity)	IPR006196	RNA-binding domain, S1, IF1 type	NA	OGS42635	4.62e-27	105	translation initiation factor eIF-1A [Euryarchaeota archaeon RBG_16_62_10]
bin.105.strict_NODE_2_length_114312_cov_27.714317_18	Hel238.bin.105	K03704	COG1278	NA	cold-shock DNA-binding domain protein	IPR012340	Nucleic acid-binding, OB-fold	K09276	KKK44623	2.67e-42	141	Cold shock protein CspB [Lokiarchaeum sp. GC14_75]
bin.105.strict_NODE_2_length_114312_cov_27.714317_2	Hel238.bin.105	NA	NA	NA	NA	IPR011050	Pectin lyase fold/virulence factor	NA	NA	NA	NA	NA
bin.105.strict_NODE_2_length_114312_cov_27.714317_20	Hel238.bin.105	NA	NA	NA	NA	NA	NA	NA	KKK41021	5.95e-86	257	hypothetical protein Lokiarch_46420 [Lokiarchaeum sp. GC14_75]
bin.105.strict_NODE_2_length_114312_cov_27.714317_21	Hel238.bin.105	K00626	NA	NA	Inherit from proNOG: acetyl-coa acetyltransferase	IPR016039	Thiolase-like	K00626	KKK41226	0	593	acetyl-CoA acetyltransferase [Lokiarchaeum sp. GC14_75]
bin.105.strict_NODE_2_length_114312_cov_27.714317_22	Hel238.bin.105	K07944	NA	NA	ADP-ribosylation factor-like	IPR006762	Gtr1/RagA G protein	NA	OLS14133	5.52e-35	138	ADP-ribosylation factor-like protein 3-like [Candidatus Lokiarchaeota archaeon CR_4]
bin.105.strict_NODE_2_length_114312_cov_27.714317_23	Hel238.bin.105	NA	NA	NA	cytoplasmic protein	NA	NA	NA	OLS29241	1.19e-20	101	hypothetical protein HeimC2_00880 [Candidatus Heimdallarchaeota archaeon LC_2]
bin.105.strict_NODE_2_length_114312_cov_27.714317_24	Hel238.bin.105	NA	NA	NA	NA	NA	NA	NA	NA	NA	NA	NA
bin.105.strict_NODE_2_length_114312_cov_27.714317_25	Hel238.bin.105	K09181	COG1042	NA	domain-containing protein	IPR016040	NAD(P)-binding domain	NA	PKN60852	9.39e-89	295	CoA-binding protein [Deltaproteobacteria bacterium HGW-Deltaproteobacteria-11]
bin.105.strict_NODE_2_length_114312_cov_27.714317_29	Hel238.bin.105	K07921	NA	NA	RAB34, member RAS oncogene family	IPR005225	Small GTP-binding protein domain	NA	KKK46113	8.06e-64	202	small GTP-binding domain protein [Lokiarchaeum sp. GC14_75]
bin.105.strict_NODE_2_length_114312_cov_27.714317_30	Hel238.bin.105	K00826	COG0115	NA	Branched-chain-amino-acid aminotransferase	IPR005786	Branched-chain amino acid aminotransferase II	K00826	KKK46112	0	540	Branched-chain-amino-acid aminotransferase 2 [Lokiarchaeum sp. GC14_75]
bin.105.strict_NODE_2_length_114312_cov_27.714317_31	Hel238.bin.105	K07944	NA	NA	ADP-ribosylation factor-like	IPR006689	Small GTPase superfamily, ARF/SAR type	K07943	OLS13927	4.84e-40	151	ARF-like protein [Candidatus Lokiarchaeota archaeon CR_4]
bin.105.strict_NODE_2_length_114312_cov_27.714317_32	Hel238.bin.105	K00606	COG0413	NA	Catalyzes the reversible reaction in which hydroxymethyl group from 5,10-methylenetetrahydrofolate is tranferred onto alpha-ketoisovalerate to form ketopantoate (By similarity)	IPR003700	Ketopantoate hydroxymethyltransferase	K00606	OLS15271	2.18e-149	429	3-methyl-2-oxobutanoate hydroxymethyltransferase [Candidatus Lokiarchaeota archaeon CR_4]
bin.105.strict_NODE_2_length_114312_cov_27.714317_33	Hel238.bin.105	K07917	NA	NA	RAB30, member RAS oncogene family	NA	NA	K07874	KKK40223	9.18e-140	427	small GTP-binding domain protein [Lokiarchaeum sp. GC14_75]
bin.105.strict_NODE_2_length_114312_cov_27.714317_35	Hel238.bin.105	K18933	COG0076	arCOG00027	Specifically catalyzes the decarboxylation of L-tyrosine to produce tyramine (By similarity)	IPR002129	Pyridoxal phosphate-dependent decarboxylase	K18933	KKK40221	0	554	L-tyrosine decarboxylase [Lokiarchaeum sp. GC14_75]
bin.105.strict_NODE_2_length_114312_cov_27.714317_36	Hel238.bin.105	NA	COG1694	NA	mazg nucleotide pyrophosphohydrolase	NA	NA	NA	KJS15888	1.15e-26	103	nucleotide pyrophosphohydrolase [Peptococcaceae bacterium BRH_c4b]
bin.105.strict_NODE_2_length_114312_cov_27.714317_37	Hel238.bin.105	K00527,K07738	COG1328	arCOG04889	Negatively regulates transcription of bacterial ribonucleotide reductase nrd genes and operons by binding to NrdR- boxes (By similarity)	NA	NA	K21636	KKK46104	0	928	Anaerobic ribonucleoside-triphosphate reductase [Lokiarchaeum sp. GC14_75]
bin.105.strict_NODE_2_length_114312_cov_27.714317_38	Hel238.bin.105	NA	COG1917	NA	Cupin 2 conserved barrel domain protein	IPR011051	RmlC-like cupin domain	NA	KKK46103	1.11e-44	149	Cupin domain protein [Lokiarchaeum sp. GC14_75]
bin.105.strict_NODE_2_length_114312_cov_27.714317_40	Hel238.bin.105	K03626	COG1308	arCOG04061	Contacts the emerging nascent chain on the ribosome (By similarity)	IPR002715	Nascent polypeptide-associated complex NAC domain	NA	KKK40217	1.62e-63	201	Nascent polypeptide-associated complex protein [Lokiarchaeum sp. GC14_75]
bin.105.strict_NODE_2_length_114312_cov_27.714317_41	Hel238.bin.105	K07398,K18779	COG1370	arCOG00991	PUA domain containing protein	IPR002478	PUA domain	K07398	KKK46100	9.08e-70	217	tRNA-guanine(15) transglycosylase [Lokiarchaeum sp. GC14_75]
bin.105.strict_NODE_2_length_114312_cov_27.714317_42	Hel238.bin.105	K03420	COG1222	arCOG01306	ATPase which is responsible for recognizing, binding, unfolding and translocation of substrate proteins into the archaeal 20S proteasome core particle. Is essential for opening the gate of the 20S proteasome via an interaction with its C- terminus, thereby allowing substrate entry and access to the site of proteolysis. Thus, the C-termini of the proteasomal ATPase function like a 'key in a lock' …	IPR027417	P-loop containing nucleoside triphosphate hydrolase	K03420	KKK46099	0	689	Proteasome-activating nucleotidase, partial [Lokiarchaeum sp. GC14_75]
bin.105.strict_NODE_2_length_114312_cov_27.714317_43	Hel238.bin.105	K03627	COG1813	arCOG01863	HTH_XRE	IPR001387	Cro/C1-type helix-turn-helix domain	K03627	KKK40971	1.71e-42	148	transcription factor [Lokiarchaeum sp. GC14_75]
bin.105.strict_NODE_2_length_114312_cov_27.714317_44	Hel238.bin.105	K03136	COG1675	arCOG04270	Transcription factor that plays a role in the activation of archaeal genes transcribed by RNA polymerase. Facilitates transcription initiation by enhancing TATA-box recognition by TATA-box-binding protein (Tbp), and transcription factor B (Tfb) and RNA polymerase recruitment. Not absolutely required for transcription in vitro, but particularly important in cases where Tbp or Tfb function is not o…	IPR024550	TFIIEalpha/SarR/Rpc3 HTH domain	K03136	OLS13223	2.72e-35	131	transcription factor IIE (TFIIE) subunit alpha [Candidatus Lokiarchaeota archaeon CR_4]
bin.105.strict_NODE_2_length_114312_cov_27.714317_48	Hel238.bin.105	K03044,K03045,K13798	COG0085	arCOG01762	DNA-directed RNA polymerase subunit B'	IPR007642	RNA polymerase Rpb2, domain 2	K13798	KKK43190	0	2172	DNA-directed RNA polymerase subunit B' [Lokiarchaeum sp. GC14_75]
bin.105.strict_NODE_2_length_114312_cov_27.714317_49	Hel238.bin.105	K03053	COG2012	arCOG04258	DNA-dependent RNA polymerase catalyzes the transcription of DNA into RNA using the four ribonucleoside triphosphates as substrates (By similarity)	IPR000783	RNA polymerase, subunit H/Rpb5 C-terminal	K03013	KKK43189	5.64e-34	120	DNA-directed RNA polymerase subunit H [Lokiarchaeum sp. GC14_75]
bin.105.strict_NODE_2_length_114312_cov_27.714317_5	Hel238.bin.105	K12132	COG0515	arCOG02491	Serine threonine protein kinase	IPR001680	WD40 repeat	NA	AIF05125	2.6e-42	162	serine/threonine protein kinase [uncultured marine group II/III euryarchaeote KM3_17_G02]
bin.105.strict_NODE_2_length_114312_cov_27.714317_50	Hel238.bin.105	K00564	COG2813	arCOG00110	ribosomal RNA small subunit methyltransferase C	NA	NA	K00564	KKK46193	1.01e-80	248	putative S-adenosylmethionine-dependent methyltransferase [Lokiarchaeum sp. GC14_75]
bin.105.strict_NODE_2_length_114312_cov_27.714317_51	Hel238.bin.105	K03177,K11131	COG0130	arCOG00987	Could be responsible for synthesis of pseudouridine from uracil-55 in the psi GC loop of transfer RNAs (By similarity)	IPR015947	PUA-like domain	K11131	KKK46194	0	529	putative tRNA pseudouridine synthase B [Lokiarchaeum sp. GC14_75]
bin.105.strict_NODE_2_length_114312_cov_27.714317_52	Hel238.bin.105	K00946	COG0611	arCOG00638	Catalyzes the ATP-dependent phosphorylation of thiamine- monophosphate (TMP) to form thiamine-pyrophosphate (TPP), the active form of vitamin B1 (By similarity)	IPR006283	Thiamine-monophosphate kinase	K00946	KKK44153	1.65e-136	400	Thiamine-monophosphate kinase [Lokiarchaeum sp. GC14_75]
bin.105.strict_NODE_2_length_114312_cov_27.714317_53	Hel238.bin.105	K06234	NA	NA	RAB23, member RAS oncogene family	IPR027417	P-loop containing nucleoside triphosphate hydrolase	K06234	KKK42189	2.7e-172	491	small GTP-binding domain protein [Lokiarchaeum sp. GC14_75]
bin.105.strict_NODE_2_length_114312_cov_27.714317_54	Hel238.bin.105	NA	COG2234	NA	peptidase	NA	NA	NA	KKK42355	6.77e-121	365	Peptidase family M28 [Lokiarchaeum sp. GC14_75]
bin.105.strict_NODE_2_length_114312_cov_27.714317_55	Hel238.bin.105	K02322	COG1933	arCOG04447	Possesses two activities a DNA synthesis (polymerase) and an exonucleolytic activity that degrades single stranded DNA in the 3'- to 5'-direction. Has a template-primer preference which is characteristic of a replicative DNA polymerase	IPR004475	DNA polymerase II large subunit DP2	K02322	KKK46096	0	1643	DNA polymerase D (II), large subunit [Lokiarchaeum sp. GC14_75]
bin.105.strict_NODE_2_length_114312_cov_27.714317_56	Hel238.bin.105	K02323	COG1311	arCOG04455	DNA polymerase II small subunit (EC 2.7.7.7)	IPR029052	Metallo-dependent phosphatase-like	K02323	KKK46095	0	686	DNA polymerase D (II), small subunit [Lokiarchaeum sp. GC14_75]
bin.105.strict_NODE_2_length_114312_cov_27.714317_57	Hel238.bin.105	NA	NA	NA	NA	IPR018716	Protein of unknown function DUF2240	NA	PCN50890	1.74e-06	55.1	hypothetical protein B6U99_02155 [Candidatus Geothermarchaeota archaeon ex4572_27]
bin.105.strict_NODE_2_length_114312_cov_27.714317_58	Hel238.bin.105	K10725	COG1474	arCOG00467	Involved in regulation of DNA replication (By similarity)	IPR003593	AAA+ ATPase domain	K10725	KKK43148	0	521	ORC1-type DNA replication protein, partial [Lokiarchaeum sp. GC14_75]
bin.105.strict_NODE_2_length_114312_cov_27.714317_59	Hel238.bin.105	K19664	COG0575	arCOG04106	UPF0290 protein	IPR032690	CDP-archaeol synthase	K19664	KKK44204	5.46e-87	268	putative CDP-archaeol synthase [Lokiarchaeum sp. GC14_75]
bin.105.strict_NODE_2_length_114312_cov_27.714317_61	Hel238.bin.105	NA	COG1371	arCOG04055	Chaperone or modulator of proteins involved in DNA or RNA processing (By similarity)	IPR023572	Archease domain	NA	KKK44202	1.13e-62	197	Protein archease [Lokiarchaeum sp. GC14_75]
bin.105.strict_NODE_2_length_114312_cov_27.714317_62	Hel238.bin.105	K14415	COG1690	arCOG04246	tRNA-splicing ligase that acts by directly joining spliced tRNA halves to mature-sized tRNAs by incorporating the precursor-derived splice junction phosphate into the mature tRNA as a canonical 3',5'-phosphodiester. May act as a RNA ligase with broad substrate specificity, and may function toward other RNAs	IPR001233	tRNA-splicing ligase, RtcB	K14415	KKK45180	0	746	tRNA-splicing ligase RtcB, partial [Lokiarchaeum sp. GC14_75]
bin.105.strict_NODE_2_length_114312_cov_27.714317_64	Hel238.bin.105	K03926	COG1324	NA	tolerance protein	IPR004323	Divalent ion tolerance protein, CutA	K03926	KKK45175	1.67e-40	138	Divalent-cation tolerance protein CutA [Lokiarchaeum sp. GC14_75]
bin.105.strict_NODE_2_length_114312_cov_27.714317_66	Hel238.bin.105	K07073	COG2413	arCOG04066	DNA polymerase beta domain protein region	IPR002934	Polymerase, nucleotidyl transferase domain	K07073	KKK45173	6.64e-99	296	Nucleotidyltransferase domain protein [Lokiarchaeum sp. GC14_75]
bin.105.strict_NODE_2_length_114312_cov_27.714317_67	Hel238.bin.105	K07129	COG2108	arCOG00932	radical sam domain protein	IPR007197	Radical SAM	K07129	KKK45172	1.47e-152	444	7-carboxy-7-deazaguanine synthase [Lokiarchaeum sp. GC14_75]
bin.105.strict_NODE_2_length_114312_cov_27.714317_68	Hel238.bin.105	K03789,K15520	COG0456	NA	acetyltransferase	IPR000182	GNAT domain	NA	KKK45171	2.29e-35	129	putative N-acetyltransferase [Lokiarchaeum sp. GC14_75]
bin.105.strict_NODE_2_length_114312_cov_27.714317_70	Hel238.bin.105	K06965	COG1537	arCOG01741	May function in recognizing stalled ribosomes, interact with stem-loop structures in stalled mRNA molecules, and effect endonucleolytic cleavage of the mRNA. May play a role in the release non-functional ribosomes and degradation of damaged mRNAs. Has endoribonuclease activity (By similarity)	NA	NA	K06965	KKK45169	8.19e-145	422	peptide chain release factor 1 [Lokiarchaeum sp. GC14_75]
bin.105.strict_NODE_2_length_114312_cov_27.714317_71	Hel238.bin.105	K06935	COG2100	arCOG00951	Radical SAM domain protein	NA	NA	K06935	KKK45168	3.62e-144	420	Cyclic pyranopterin monophosphate synthase [Lokiarchaeum sp. GC14_75]
bin.105.strict_NODE_2_length_114312_cov_27.714317_72	Hel238.bin.105	NA	NA	NA	NA	NA	NA	NA	OLS14713	2.63e-17	86.3	hypothetical protein RBG13Loki_1657 [Candidatus Lokiarchaeota archaeon CR_4]
bin.105.strict_NODE_2_length_114312_cov_27.714317_75	Hel238.bin.105	NA	NA	NA	NA	IPR007808	Transcription elongation factor 1	NA	KKK44642	3.26e-71	222	Transcription elongation factor Elf1 like protein [Lokiarchaeum sp. GC14_75]
bin.105.strict_NODE_2_length_114312_cov_27.714317_80	Hel238.bin.105	NA	COG0464	NA	AAA ATPase, central domain protein	NA	NA	NA	KKK42542	4.01e-148	428	Proteasome-activating nucleotidase, partial [Lokiarchaeum sp. GC14_75]
bin.105.strict_NODE_2_length_114312_cov_27.714317_82	Hel238.bin.105	K03529	COG1196	NA	Required for chromosome condensation and partitioning (By similarity)	NA	NA	NA	NA	NA	NA	NA
bin.105.strict_NODE_2_length_114312_cov_27.714317_84	Hel238.bin.105	NA	NA	NA	NA	IPR028277	Lsm, C-terminal	NA	KUO87355	4.02e-07	53.9	small nuclear ribonucleoprotein (Sm) [Thermoproteus sp. JCHS_4]
bin.105.strict_NODE_2_length_114312_cov_27.714317_85	Hel238.bin.105	K03189,K04652	COG0378	arCOG01231	Hydrogenase accessory protein HypB	IPR027417	P-loop containing nucleoside triphosphate hydrolase	K04652	KKK43176	4.86e-112	328	putative hydrogenase nickel incorporation protein HypB [Lokiarchaeum sp. GC14_75]
bin.105.strict_NODE_2_length_114312_cov_27.714317_86	Hel238.bin.105	NA	NA	NA	NA	IPR022764	Peptidase S54, rhomboid domain	K07059	KKK43177	3.06e-52	183	AN1-like Zinc finger [Lokiarchaeum sp. GC14_75]
bin.105.strict_NODE_2_length_114312_cov_27.714317_87	Hel238.bin.105	NA	COG1994	arCOG00614	Peptidase M50	NA	NA	NA	KKK43178	4.53e-128	378	Peptidase family M50 [Lokiarchaeum sp. GC14_75]
bin.105.strict_NODE_2_length_114312_cov_27.714317_88	Hel238.bin.105	NA	NA	NA	NA	IPR006629	LPS-induced tumour necrosis factor alpha factor	NA	NA	NA	NA	NA
bin.105.strict_NODE_2_length_114312_cov_27.714317_9	Hel238.bin.105	NA	NA	NA	Inherit from bactNOG: acetyltransferase, (GNAT) family	IPR019734	Tetratricopeptide repeat	NA	GAK53645	6.01e-31	130	GCN5-related N-acetyltransferase [Candidatus Moduliflexus flocculans]
bin.105.strict_NODE_2_length_114312_cov_27.714317_90	Hel238.bin.105	K00150,K00789	COG1812	arCOG01678	Catalyzes the formation of S-adenosylmethionine from methionine and ATP (By similarity)	IPR027790	S-adenosylmethionine synthase	K00789	KKK43182	0	698	S-adenosylmethionine synthase [Lokiarchaeum sp. GC14_75]
bin.105.strict_NODE_2_length_114312_cov_27.714317_91	Hel238.bin.105	NA	COG3620	arCOG00608	Transcriptional regulator, XRE family	IPR001387	Cro/C1-type helix-turn-helix domain	NA	OYT25267	1.7e-31	122	transcriptional regulator [Thermofilum sp. ex4484_82]
bin.105.strict_NODE_2_length_114312_cov_27.714317_92	Hel238.bin.105	K07728	COG1395	arCOG04152	HTH-type transcriptional regulatory protein	NA	NA	K07728	WP_042707550	2.73e-31	129	transcriptional regulator [Methanobrevibacter wolinii]
bin.105.strict_NODE_2_length_114312_cov_27.714317_93	Hel238.bin.105	K03470	COG0164	arCOG04121	Endonuclease that specifically degrades the RNA of RNA- DNA hybrids (By similarity)	IPR012337	Ribonuclease H-like domain	K03470	KKK43184	5.74e-106	314	Ribonuclease HII [Lokiarchaeum sp. GC14_75]
bin.105.strict_NODE_2_length_114312_cov_27.714317_94	Hel238.bin.105	K04795	COG1889	arCOG00078	Involved in pre-rRNA and tRNA processing. Utilizes the methyl donor S-adenosyl-L-methionine to catalyze the site-specific 2'-hydroxyl methylation of ribose moieties in rRNA and tRNA. Site specificity is provided by a guide RNA that base pairs with the substrate. Methylation occurs at a characteristic distance from the sequence involved in base pairing with the guide RNA (By similarity)	IPR000692	Fibrillarin	K04795	KKK40690	3.99e-109	322	Fibrillarin-like rRNA/tRNA 2'-O-methyltransferase, partial [Lokiarchaeum sp. GC14_75]
bin.105.strict_NODE_2_length_114312_cov_27.714317_95	Hel238.bin.105	K14564	COG1498	arCOG01923	C D box methylation guide ribonucleoprotein complex aNOP56 subunit	IPR002687	Nop domain	K14564	KKK40689	8.17e-167	482	putative NOP5 family protein [Lokiarchaeum sp. GC14_75]
bin.105.strict_NODE_2_length_114312_cov_27.714317_96	Hel238.bin.105	K00226,K00254,K17828	COG0167	arCOG00603	Catalyzes the conversion of dihydroorotate to orotate (By similarity)	NA	NA	K17828	KKK40805	5.35e-151	433	Dihydroorotate dehydrogenase B (NAD(+)), catalytic subunit, partial [Lokiarchaeum sp. GC14_75]
bin.105.strict_NODE_2_length_114312_cov_27.714317_97	Hel238.bin.105	K02823	COG0543	arCOG02199	Responsible for channeling the electrons from the oxidation of dihydroorotate from the FMN redox center in the PyrD type B subunit to the ultimate electron acceptor NAD( ) (By similarity)	NA	NA	K02823	KKK40804	8.75e-113	335	Sulfhydrogenase 1 subunit gamma [Lokiarchaeum sp. GC14_75]
bin.105.strict_NODE_2_length_114312_cov_27.714317_98	Hel238.bin.105	K07739	COG1243	arCOG01361	histone acetyltransferase, ELP3 family	IPR032432	Radical SAM, C-terminal extension	K07739	KKK46205	0	805	coproporphyrinogen III oxidase [Lokiarchaeum sp. GC14_75]
bin.105.strict_NODE_2_length_114312_cov_27.714317_99	Hel238.bin.105	K03330	COG2511	arCOG01719	Allows the formation of correctly charged Gln-tRNA(Gln) through the transamidation of misacylated Glu-tRNA(Gln) in organisms which lack glutaminyl-tRNA synthetase. The reaction takes place in the presence of glutamine and ATP through an activated gamma-phospho-Glu-tRNA(Gln). The gatDE system is specific for glutamate and does not act on aspartate (By similarity)	NA	NA	K03330	KKK46197	0	899	Glutamyl-tRNA(Gln) amidotransferase subunit E [Lokiarchaeum sp. GC14_75]
bin.105.strict_NODE_20_length_47783_cov_26.458999_10	Hel238.bin.105	K02881	COG0256	arCOG04088	This is one of the proteins that binds and probably mediates the attachment of the 5S RNA into the large ribosomal subunit, where it forms part of the central protuberance (By similarity)	IPR025607	Ribosomal protein L5 eukaryotic/L18 archaeal, C-terminal	K02881	KKK41173	2.55e-87	264	50S ribosomal protein L18P [Lokiarchaeum sp. GC14_75]
bin.105.strict_NODE_20_length_47783_cov_26.458999_11	Hel238.bin.105	K02885	COG2147	arCOG04089	Binds to the 23S rRNA (By similarity)	NA	NA	K02885	KKK41174	1.83e-83	251	50S ribosomal protein L19e [Lokiarchaeum sp. GC14_75]
bin.105.strict_NODE_20_length_47783_cov_26.458999_12	Hel238.bin.105	K02912	COG1717	arCOG00781	50S ribosomal protein L32E	IPR001515	Ribosomal protein L32e	K02912	KKK41274	3.62e-73	225	50S ribosomal protein L32e [Lokiarchaeum sp. GC14_75]
bin.105.strict_NODE_20_length_47783_cov_26.458999_13	Hel238.bin.105	K02933	COG0097	arCOG04090	This protein binds to the 23S rRNA, and is important in its secondary structure. It is located near the subunit interface in the base of the L7 L12 stalk, and near the tRNA binding site of the peptidyltransferase center (By similarity)	IPR019907	Ribosomal protein L6P, archaea	K02933	KKK42866	1.3e-92	277	50S ribosomal protein L6 [Lokiarchaeum sp. GC14_75]
bin.105.strict_NODE_20_length_47783_cov_26.458999_14	Hel238.bin.105	K02994	COG0096	arCOG04091	One of the primary rRNA binding proteins, it binds directly to 16S rRNA central domain where it helps coordinate assembly of the platform of the 30S subunit (By similarity)	IPR000630	Ribosomal protein S8	K02957	KKK41276	2.79e-65	202	30S ribosomal protein S8 [Lokiarchaeum sp. GC14_75]
bin.105.strict_NODE_20_length_47783_cov_26.458999_15	Hel238.bin.105	K02931	COG0094	arCOG04092	This is 1 of the proteins that binds and probably mediates the attachment of the 5S RNA into the large ribosomal subunit, where it forms part of the central protuberance. In the 70S ribosome it contacts protein S13 of the 30S subunit (bridge B1b), connecting the 2 subunits	IPR031309	Ribosomal protein L5, C-terminal	K02931	KKK43783	7.6e-99	293	50S ribosomal protein L5 [Lokiarchaeum sp. GC14_75]
bin.105.strict_NODE_20_length_47783_cov_26.458999_16	Hel238.bin.105	K02987	COG1471	arCOG04093	30S ribosomal protein S4E	NA	NA	K02987	KKK43782	3.21e-146	417	30S ribosomal protein S4e [Lokiarchaeum sp. GC14_75]
bin.105.strict_NODE_20_length_47783_cov_26.458999_17	Hel238.bin.105	K02895	COG0198	arCOG04094	Located at the polypeptide exit tunnel on the outside of the subunit (By similarity)	IPR005756	Ribosomal protein L26/L24P, eukaryotic/archaeal	K02898	KKK41280	4.49e-69	214	50S ribosomal protein L24P [Lokiarchaeum sp. GC14_75]
bin.105.strict_NODE_20_length_47783_cov_26.458999_18	Hel238.bin.105	K02874	COG0093	arCOG04095	Binds to 23S rRNA. Forms part of two intersubunit bridges in the 70S ribosome (By similarity)	IPR000218	Ribosomal protein L14P	K02874	KKK43780	4.35e-79	239	50S ribosomal protein L14 [Lokiarchaeum sp. GC14_75]
bin.105.strict_NODE_20_length_47783_cov_26.458999_19	Hel238.bin.105	K02961	COG0186	arCOG04096	One of the primary rRNA binding proteins, it binds specifically to the 5'-end of 16S ribosomal RNA (By similarity)	IPR000266	Ribosomal protein S17/S11	K02949	KKK43779	2.43e-60	189	30S ribosomal protein S17P [Lokiarchaeum sp. GC14_75]
bin.105.strict_NODE_20_length_47783_cov_26.458999_2	Hel238.bin.105	K03833	COG3276	arCOG01564	Selenocysteine-specific translation elongation factor	IPR009000	Translation protein, beta-barrel domain	K03833	KKK46127	0	622	Elongation factor Tu [Lokiarchaeum sp. GC14_75]
bin.105.strict_NODE_20_length_47783_cov_26.458999_20	Hel238.bin.105	NA	NA	NA	NA	IPR002730	Ribonuclease P/MRP, subunit p29	NA	KKK44314	3.09e-34	122	ribonuclease P protein component 1 [Lokiarchaeum sp. GC14_75]
bin.105.strict_NODE_20_length_47783_cov_26.458999_21	Hel238.bin.105	NA	NA	NA	NA	IPR001854	Ribosomal protein L29	NA	KKK44315	1.57e-16	75.1	50S ribosomal protein L29P [Lokiarchaeum sp. GC14_75]
bin.105.strict_NODE_20_length_47783_cov_26.458999_22	Hel238.bin.105	K02982	COG0092	arCOG04097	Binds the lower part of the 30S subunit head (By similarity)	IPR001351	Ribosomal protein S3, C-terminal	K02982	KKK43776	2.62e-75	235	30S ribosomal protein S3 [Lokiarchaeum sp. GC14_75]
bin.105.strict_NODE_20_length_47783_cov_26.458999_26	Hel238.bin.105	K02890	COG0091	arCOG04098	The globular domain of the protein is located near the polypeptide exit tunnel on the outside of the subunit, while an extended beta-hairpin is found that lines the wall of the exit tunnel in the center of the 70S ribosome (By similarity)	IPR001063	Ribosomal protein L22/L17	K02890	KKK43774	1.45e-92	274	50S ribosomal protein L22P [Lokiarchaeum sp. GC14_75]
bin.105.strict_NODE_20_length_47783_cov_26.458999_27	Hel238.bin.105	K02965	COG0185	arCOG04099	Protein S19 forms a complex with S13 that binds strongly to the 16S ribosomal RNA (By similarity)	IPR005713	Ribosomal protein S19A/S15e	K02958	KKK44812	2.88e-92	275	30S ribosomal protein S19 [Lokiarchaeum sp. GC14_75]
bin.105.strict_NODE_20_length_47783_cov_26.458999_28	Hel238.bin.105	NA	NA	NA	NA	IPR011051	RmlC-like cupin domain	NA	KKK43772	2.22e-73	231	Mannose-6-phosphate isomerase [Lokiarchaeum sp. GC14_75]
bin.105.strict_NODE_20_length_47783_cov_26.458999_29	Hel238.bin.105	K00852	COG0524	NA	pfkb domain protein	IPR011611	Carbohydrate kinase PfkB	K00852	KKK43771	3.91e-143	415	Ribokinase [Lokiarchaeum sp. GC14_75]
bin.105.strict_NODE_20_length_47783_cov_26.458999_3	Hel238.bin.105	K07131	COG2018	NA	Roadblock LC7 family protein	IPR004942	Roadblock/LAMTOR2 domain	NA	KKK40123	2.99e-66	206	Roadblock/LC7 domain protein [Lokiarchaeum sp. GC14_75]
bin.105.strict_NODE_20_length_47783_cov_26.458999_31	Hel238.bin.105	NA	NA	NA	NA	IPR029055	Nucleophile aminohydrolases, N-terminal	NA	PIN87455	8.62e-06	56.2	hypothetical protein COV12_03810 [Candidatus Woesearchaeota archaeon CG10_big_fil_rev_8_21_14_0_10_32_24]
bin.105.strict_NODE_20_length_47783_cov_26.458999_32	Hel238.bin.105	NA	NA	NA	NA	IPR011047	Quinoprotein alcohol dehydrogenase-like superfamily	NA	OLS31310	1.1e-09	71.2	Transforming protein p29 precursor [Candidatus Thorarchaeota archaeon AB_25]
bin.105.strict_NODE_20_length_47783_cov_26.458999_34	Hel238.bin.105	NA	NA	NA	4Fe-4S ferredoxin, iron-sulfur binding	NA	NA	NA	KKK43769	2.81e-32	114	Ferredoxin-2 [Lokiarchaeum sp. GC14_75]
bin.105.strict_NODE_20_length_47783_cov_26.458999_35	Hel238.bin.105	NA	NA	NA	NA	NA	NA	NA	XP_019849440	3.1e-29	125	PREDICTED: uncharacterized protein LOC109580558 [Amphimedon queenslandica]
bin.105.strict_NODE_20_length_47783_cov_26.458999_36	Hel238.bin.105	K01270	COG2195	NA	Dipeptidase	NA	NA	K01270	KKK43767	0	534	Cytosol non-specific dipeptidase [Lokiarchaeum sp. GC14_75]
bin.105.strict_NODE_20_length_47783_cov_26.458999_37	Hel238.bin.105	NA	NA	NA	NA	IPR021149	Oligosaccharyl transferase complex, subunit OST3/OST6	NA	KKK43653	9.6e-55	179	OST3 / OST6 family protein [Lokiarchaeum sp. GC14_75]
bin.105.strict_NODE_20_length_47783_cov_26.458999_38	Hel238.bin.105	K02437	COG0509	arCOG01303	The glycine cleavage system catalyzes the degradation of glycine. The H protein shuttles the methylamine group of glycine from the P protein to the T protein (By similarity)	IPR002930	Glycine cleavage system H-protein	NA	KKK43655	6.62e-67	207	Glycine cleavage system H protein [Lokiarchaeum sp. GC14_75]
bin.105.strict_NODE_20_length_47783_cov_26.458999_39	Hel238.bin.105	K07142	COG1634	arCOG04303	Catalyzes the transfer of pyrophosphate from ATP to 6- hydroxymethyl-7,8-dihydropterin (6-HMD), leading to 6- hydroxymethyl-7,8-dihydropterin diphosphate (6-HMDP) (By similarity)	IPR002826	6-hydroxymethylpterin diphosphokinase MptE-like	K07142	KKK43656	5.42e-97	295	6-hydroxymethyl-7,8-dihydropterin pyrophosphokinase [Lokiarchaeum sp. GC14_75]
bin.105.strict_NODE_20_length_47783_cov_26.458999_40	Hel238.bin.105	K04483	COG0468	arCOG00415	Involved in DNA repair and in homologous recombination. Binds and assemble on single-stranded DNA to form a nucleoprotein filament. Hydrolyzes ATP in a ssDNA-dependent manner and promotes DNA strand exchange between homologous DNA molecules	IPR027417	P-loop containing nucleoside triphosphate hydrolase	NA	KKK43762	6.51e-75	238	DNA repair and recombination protein RadA [Lokiarchaeum sp. GC14_75]
bin.105.strict_NODE_20_length_47783_cov_26.458999_42	Hel238.bin.105	K02427	COG0293	arCOG00079	Specifically methylates the uridine in position 2552 of 23S rRNA at the 2'-O position of the ribose in the fully assembled 50S ribosomal subunit (By similarity)	IPR002877	Ribosomal RNA methyltransferase FtsJ domain	K02427	KKK43659	7.25e-83	254	Ribosomal RNA large subunit methyltransferase E [Lokiarchaeum sp. GC14_75]
bin.105.strict_NODE_20_length_47783_cov_26.458999_43	Hel238.bin.105	K00555	COG1867	arCOG01219	Dimethylates a single guanine residue at position 26 of a number of tRNAs using S-adenosyl-L-methionine as donor of the methyl groups (By similarity)	IPR029063	S-adenosyl-L-methionine-dependent methyltransferase	K00555	KKK43660	7.12e-156	455	tRNA (guanine(26)-N(2)/guanine(27)-N(2))-dimethyltransferase [Lokiarchaeum sp. GC14_75]
bin.105.strict_NODE_20_length_47783_cov_26.458999_44	Hel238.bin.105	K03841	COG0158	arCOG04603	D-fructose-1,6-bisphosphate 1-phosphohydrolase class 1	IPR033391	Fructose-1-6-bisphosphatase class I, N-terminal	K03841	WP_004063380	3.79e-29	123	MULTISPECIES: fructose-bisphosphatase class I [Haloferax]
bin.105.strict_NODE_20_length_47783_cov_26.458999_45	Hel238.bin.105	K04482,K04484,K04485	COG0468	arCOG00417	Involved in DNA repair and in homologous recombination. May regulate the cleavage reactions of the branch-structured DNA. Has a very weak ATPase activity that is not stimulated by DNA. Binds DNA but does not promote DNA strands exchange (By similarity)	IPR013632	DNA recombination and repair protein Rad51-like, C-terminal	K04484	KKK43661	1.59e-64	209	DNA repair and recombination protein RadB [Lokiarchaeum sp. GC14_75]
bin.105.strict_NODE_20_length_47783_cov_26.458999_47	Hel238.bin.105	NA	NA	NA	NA	IPR002656	Acyltransferase 3	NA	KKK44798	2.74e-74	244	Acyltransferase family protein [Lokiarchaeum sp. GC14_75]
bin.105.strict_NODE_20_length_47783_cov_26.458999_49	Hel238.bin.105	NA	NA	NA	NA	IPR002656	Acyltransferase 3	NA	KKK44798	1.51e-110	337	Acyltransferase family protein [Lokiarchaeum sp. GC14_75]
bin.105.strict_NODE_20_length_47783_cov_26.458999_5	Hel238.bin.105	NA	NA	NA	NA	IPR027954	Domain of unknown function DUF4430	NA	KKQ24956	1.82e-06	58.2	LPXTG-domain-containing protein cell wall anchor-like protein [Microgenomates group bacterium GW2011_GWC1_37_12b]
bin.105.strict_NODE_20_length_47783_cov_26.458999_51	Hel238.bin.105	K06442	COG1189	NA	hemolysin A	NA	NA	K06442	KKK45708	2.33e-103	310	Hemolysin A [Lokiarchaeum sp. GC14_75]
bin.105.strict_NODE_20_length_47783_cov_26.458999_52	Hel238.bin.105	NA	COG2006	arCOG02447	Domain of unknown function (DUF362)	IPR007160	Domain of unknown function DUF362	NA	WP_013194683	1.2e-139	410	DUF362 domain-containing protein [Methanohalobium evestigatum]
bin.105.strict_NODE_20_length_47783_cov_26.458999_53	Hel238.bin.105	K02032,K10823	COG4608	arCOG00184	ABC transporter	IPR003439	ABC transporter-like	K02032	KKK45712	0	532	Oligopeptide transport ATP-binding protein OppF [Lokiarchaeum sp. GC14_75]
bin.105.strict_NODE_20_length_47783_cov_26.458999_54	Hel238.bin.105	K02031,K15583,K15587	COG0444	NA	ABC transporter	IPR013563	Oligopeptide/dipeptide ABC transporter, C-terminal	K02031	KKK45713	0	552	Oligopeptide transport ATP-binding protein OppD [Lokiarchaeum sp. GC14_75]
bin.105.strict_NODE_20_length_47783_cov_26.458999_55	Hel238.bin.105	K02034,K12370,K15582,K19228	COG1173	NA	abc transporter, permease	IPR000515	ABC transporter type 1, transmembrane domain MetI-like	K02034	KKK45714	1.16e-145	423	Glutathione transport system permease protein GsiD [Lokiarchaeum sp. GC14_75]
bin.105.strict_NODE_20_length_47783_cov_26.458999_56	Hel238.bin.105	K02033,K12369,K19227	COG0601	NA	Binding-protein-dependent transport system inner membrane component	IPR000515	ABC transporter type 1, transmembrane domain MetI-like	K12369	KKK45715	3.49e-150	435	Dipeptide transport system permease protein DppB [Lokiarchaeum sp. GC14_75]
bin.105.strict_NODE_20_length_47783_cov_26.458999_59	Hel238.bin.105	K02035,K15580,K19226	COG4166	NA	Bacterial extracellular solute-binding proteins, family 5 Middle	NA	NA	K02035	KKK45718	6.21e-37	150	Periplasmic dipeptide transport protein precursor [Lokiarchaeum sp. GC14_75]
bin.105.strict_NODE_20_length_47783_cov_26.458999_7	Hel238.bin.105	K02876	COG0200	arCOG00779	Binds to the 23S rRNA (By similarity)	IPR021131	Ribosomal protein L18e/L15P	K02876	KKK44151	1.25e-52	172	50S ribosomal protein L15P, partial [Lokiarchaeum sp. GC14_75]
bin.105.strict_NODE_20_length_47783_cov_26.458999_8	Hel238.bin.105	K02907	COG1841	arCOG04086	50S ribosomal protein L30P	NA	NA	K02907	KKK41171	2.04e-82	250	50S ribosomal protein L30P [Lokiarchaeum sp. GC14_75]
bin.105.strict_NODE_20_length_47783_cov_26.458999_9	Hel238.bin.105	K02988	COG0098	arCOG04087	With S4 and S12 plays an important role in translational accuracy (By similarity)	IPR020568	Ribosomal protein S5 domain 2-type fold	K02988	KKK41271	8.81e-122	352	30S ribosomal protein S5 [Lokiarchaeum sp. GC14_75]
bin.105.strict_NODE_201_length_673_cov_4.157718_1	Hel238.bin.105	K07893,K07894,K07895	NA	NA	member RAS oncogene family	NA	NA	NA	OLS12906	2.35e-34	126	small GTP-binding protein [Candidatus Lokiarchaeota archaeon CR_4]
bin.105.strict_NODE_202_length_672_cov_4.618487_1	Hel238.bin.105	K00266,K03388	COG0493	NA	glutamate synthase	IPR028261	Dihydroprymidine dehydrogenase domain II	NA	PKP59758	1.08e-137	421	4Fe-4S ferredoxin, partial [Candidatus Atribacteria bacterium HGW-Atribacteria-1]
bin.105.strict_NODE_203_length_670_cov_1.634064_1	Hel238.bin.105	K02639,K16183	COG3894	arCOG02035	2Fe-2S iron-sulfur cluster binding domain	IPR027980	Protein of unknown function DUF4445	NA	KKK44702	3e-113	347	Na(+)-translocating NADH-quinone reductase subunit F [Lokiarchaeum sp. GC14_75]
bin.105.strict_NODE_204_length_668_cov_2.954315_1	Hel238.bin.105	K14645,K17734	COG1404	NA	Peptidase S8 and S53 subtilisin kexin sedolisin	IPR000209	Peptidase S8/S53 domain	NA	OLS12230	4.18e-76	253	peptidase S8 and S53, subtilisin, kexin, sedolisin [Candidatus Lokiarchaeota archaeon CR_4]
bin.105.strict_NODE_209_length_628_cov_1.319419_1	Hel238.bin.105	K01006,K01007	COG0574	NA	Pyruvate phosphate dikinase	IPR008279	PEP-utilising enzyme, mobile domain	NA	WP_013175786	2.62e-83	273	pyruvate, phosphate dikinase [Syntrophothermus lipocalidus]
bin.105.strict_NODE_21_length_46761_cov_25.411426_1	Hel238.bin.105	NA	NA	NA	NA	IPR023214	HAD-like domain	NA	OLS15954	4.1e-09	63.2	haloacid dehalogenase superfamily protein [Candidatus Lokiarchaeota archaeon CR_4]
bin.105.strict_NODE_21_length_46761_cov_25.411426_11	Hel238.bin.105	K03725	COG1202	arCOG00554	DEAD DEAH box RNA helicase	NA	NA	K03725	KKK41029	0	1075	putative ski2-type helicase [Lokiarchaeum sp. GC14_75]
bin.105.strict_NODE_21_length_46761_cov_25.411426_13	Hel238.bin.105	NA	NA	NA	NA	NA	NA	NA	KKK45413	2.94e-172	489	DnaJ domain protein [Lokiarchaeum sp. GC14_75]
bin.105.strict_NODE_21_length_46761_cov_25.411426_14	Hel238.bin.105	K12373	NA	NA	Glycosyl hydrolase family 20, catalytic domain	IPR017853	Glycoside hydrolase superfamily	K12373	OLS12695	2.85e-134	432	glycoside hydrolase family protein [Candidatus Lokiarchaeota archaeon CR_4]
bin.105.strict_NODE_21_length_46761_cov_25.411426_15	Hel238.bin.105	NA	COG4720	arCOG05752	Pfam:DUF1393	IPR009825	ECF transporter, substrate-specific component-like	NA	KKK42159	2.41e-79	244	putative membrane protein [Lokiarchaeum sp. GC14_75]
bin.105.strict_NODE_21_length_46761_cov_25.411426_16	Hel238.bin.105	K07238,K16267	COG0428	NA	ZIP Zinc transporter	IPR003689	Zinc/iron permease	K14716	KPJ98211	1.52e-87	268	ZIP zinc transporter [Nitrospira bacterium SG8_35_4]
bin.105.strict_NODE_21_length_46761_cov_25.411426_18	Hel238.bin.105	K00847,K00852,K18126	COG0524	arCOG00014	2-keto-3-deoxy-gluconate kinase	IPR011611	Carbohydrate kinase PfkB	K21621	KKK42153	4.81e-153	440	2-dehydro-3-deoxygluconokinase/2-dehydro-3-deoxygalactonokinase [Lokiarchaeum sp. GC14_75]
bin.105.strict_NODE_21_length_46761_cov_25.411426_19	Hel238.bin.105	NA	NA	NA	NA	IPR029052	Metallo-dependent phosphatase-like	NA	KXK25522	4.53e-17	96.7	Calcineurin-like phosphoesterase [Candidatus Brocadia sinica]
bin.105.strict_NODE_21_length_46761_cov_25.411426_2	Hel238.bin.105	NA	NA	NA	NA	NA	NA	NA	AMV21688	2.71e-24	105	hypothetical protein VT03_27550 [Planctomyces sp. SH-PL14]
bin.105.strict_NODE_21_length_46761_cov_25.411426_20	Hel238.bin.105	NA	NA	NA	NA	IPR001602	Uncharacterised protein family UPF0047	NA	OLS16142	1.31e-114	355	hypothetical protein RBG13Loki_0223 [Candidatus Lokiarchaeota archaeon CR_4]
bin.105.strict_NODE_21_length_46761_cov_25.411426_21	Hel238.bin.105	NA	NA	NA	NA	NA	NA	NA	OLS12249	5.05e-23	110	chromosome segregation ATPase [Candidatus Lokiarchaeota archaeon CR_4]
bin.105.strict_NODE_21_length_46761_cov_25.411426_22	Hel238.bin.105	K03294	COG0531	arCOG00009	Amino acid permease	IPR002293	Amino acid/polyamine transporter I	NA	WP_027986695	1.73e-41	170	amino acid permease [delta proteobacterium PSCGC 5451]
bin.105.strict_NODE_21_length_46761_cov_25.411426_23	Hel238.bin.105	K02347,K04477	COG1387	arCOG00304	PHP domain protein	IPR016195	Polymerase/histidinol phosphatase-like	K04477	WP_019178403	2.09e-15	82.8	PHP domain-containing protein [Methanomassiliicoccus luminyensis]
bin.105.strict_NODE_21_length_46761_cov_25.411426_25	Hel238.bin.105	K12410	COG0846	NA	NAD-dependent protein deacetylase which modulates the activities of several enzymes which are inactive in their acetylated form	IPR029035	DHS-like NAD/FAD-binding domain	K11416	OLS23065	3.12e-82	255	NAD-dependent protein deacylase 2 [Candidatus Heimdallarchaeota archaeon LC_2]
bin.105.strict_NODE_21_length_46761_cov_25.411426_26	Hel238.bin.105	K18122	COG0427	NA	acetyl-CoA hydrolase	NA	NA	NA	OLS14210	0	870	acetyl-CoA hydrolase [Candidatus Lokiarchaeota archaeon CR_4]
bin.105.strict_NODE_21_length_46761_cov_25.411426_27	Hel238.bin.105	K01692,K15866	NA	NA	Enoyl-CoA hydratase	IPR029045	ClpP/crotonase-like domain	K01692	KKK40489	4.46e-94	282	3-hydroxypropionyl-coenzyme A dehydratase [Lokiarchaeum sp. GC14_75]
bin.105.strict_NODE_21_length_46761_cov_25.411426_28	Hel238.bin.105	NA	NA	NA	NA	NA	NA	NA	KKK44882	3.89e-63	197	ACT domain protein [Lokiarchaeum sp. GC14_75]
bin.105.strict_NODE_21_length_46761_cov_25.411426_29	Hel238.bin.105	K06865	COG1855	arCOG04116	K06865 ATPase	IPR029060	PIN domain-like	K06865	KKK45667	0	564	putative KH and PIN-domain containing protein, partial [Lokiarchaeum sp. GC14_75]
bin.105.strict_NODE_21_length_46761_cov_25.411426_3	Hel238.bin.105	K01069	COG0491	arCOG00504	Lactamase_B	IPR001279	Metallo-beta-lactamase	NA	OLS15952	1.75e-61	203	beta-lactamase domain protein [Candidatus Lokiarchaeota archaeon CR_4]
bin.105.strict_NODE_21_length_46761_cov_25.411426_30	Hel238.bin.105	K01170	COG1676	arCOG01701	Endonuclease that removes tRNA introns. Cleaves pre-tRNA at the 5'- and 3'-splice sites to release the intron. The products are an intron and two tRNA half-molecules bearing 2',3' cyclic phosphate and 5'-OH termini. Recognizes a pseudosymmetric substrate in which 2 bulged loops of 3 bases are separated by a stem of 4 bp	IPR006678	tRNA intron endonuclease, N-terminal	K01170	KKK45665	6.93e-97	288	tRNA-splicing endonuclease [Lokiarchaeum sp. GC14_75]
bin.105.strict_NODE_21_length_46761_cov_25.411426_31	Hel238.bin.105	K00059	COG1028	NA	reductase	NA	NA	NA	KKK46225	2.18e-121	358	Short-chain alcohol dehydrogenase [Lokiarchaeum sp. GC14_75]
bin.105.strict_NODE_21_length_46761_cov_25.411426_32	Hel238.bin.105	K08315	COG0680	arCOG04429	Hydrogenase maturation protease	IPR000671	Peptidase A31 family	K08315	KKK45663	4.47e-83	253	Hydrogenase 3 maturation protease [Lokiarchaeum sp. GC14_75]
bin.105.strict_NODE_21_length_46761_cov_25.411426_34	Hel238.bin.105	NA	COG0655	NA	Iron-sulfur flavoprotein	IPR029039	Flavoprotein-like domain	NA	GAK56994	1.74e-166	486	predicted iron-sulfur flavoprotein [Candidatus Vecturithrix granuli]
bin.105.strict_NODE_21_length_46761_cov_25.411426_35	Hel238.bin.105	K18853	COG2006	arCOG02447	Domain of unknown function (DUF362)	NA	NA	NA	PIQ45871	2.28e-66	225	(4Fe-4S)-binding protein [Deltaproteobacteria bacterium CG12_big_fil_rev_8_21_14_0_65_43_10]
bin.105.strict_NODE_21_length_46761_cov_25.411426_36	Hel238.bin.105	NA	COG0604	NA	Alcohol dehydrogenase zinc-binding domain protein	NA	NA	K23164	KKK44284	1.61e-160	460	NAD-dependent alcohol dehydrogenase [Lokiarchaeum sp. GC14_75]
bin.105.strict_NODE_21_length_46761_cov_25.411426_37	Hel238.bin.105	NA	NA	NA	NA	IPR011991	Winged helix-turn-helix DNA-binding domain	NA	OLS14243	1.7e-16	91.7	hypothetical protein RBG13Loki_2119 [Candidatus Lokiarchaeota archaeon CR_4]
bin.105.strict_NODE_21_length_46761_cov_25.411426_38	Hel238.bin.105	K00666,K01897	COG0318	arCOG00856	amp-dependent synthetase and ligase	IPR000873	AMP-dependent synthetase/ligase	K01897	WP_048095491	5.64e-166	493	long-chain fatty acid--CoA ligase [Archaeoglobus fulgidus]
bin.105.strict_NODE_21_length_46761_cov_25.411426_39	Hel238.bin.105	NA	NA	NA	4Fe-4S Ferredoxin iron-sulfur binding domain protein	IPR017896	4Fe-4S ferredoxin-type, iron-sulphur binding domain	NA	KKK42603	2.51e-158	458	2-ketoisovalerate ferredoxin oxidoreductase subunit delta [Lokiarchaeum sp. GC14_75]
bin.105.strict_NODE_21_length_46761_cov_25.411426_4	Hel238.bin.105	K02019	COG2005	NA	Bacterial regulatory helix-turn-helix protein, lysR family	IPR011991	Winged helix-turn-helix DNA-binding domain	NA	OLS13005	7.91e-12	67.4	ModE family transcriptional regulator [Candidatus Lokiarchaeota archaeon CR_4]
bin.105.strict_NODE_21_length_46761_cov_25.411426_40	Hel238.bin.105	K03517	COG0379	NA	Catalyzes the condensation of iminoaspartate with dihydroxyacetone phosphate to form quinolinate (By similarity)	IPR003473	Quinolinate synthetase A	K03517	KXA90135	1.11e-93	288	quinolinate synthase A [candidate divison MSBL1 archaeon SCGC-AAA259A05]
bin.105.strict_NODE_21_length_46761_cov_25.411426_5	Hel238.bin.105	K05692	COG5277	NA	Actins are highly conserved proteins that are involved in various types of cell motility and are ubiquitously expressed in all eukaryotic cells	IPR025874	Double zinc ribbon	NA	AKC94950	0	679	putative actin-related protein [uncultured organism]
bin.105.strict_NODE_21_length_46761_cov_25.411426_6	Hel238.bin.105	NA	NA	NA	NA	NA	NA	NA	CEF63010	8.83e-08	65.1	Farnesyltransferase, CAAX box, beta [Strongyloides ratti]
bin.105.strict_NODE_21_length_46761_cov_25.411426_7	Hel238.bin.105	K01491	COG0190	NA	Catalyzes the oxidation of 5,10- methylenetetrahydrofolate to 5,10-methenyltetrahydrofolate and then the hydrolysis of 5,10-methenyltetrahydrofolate to 10- formyltetrahydrofolate (By similarity)	NA	NA	K01491	WP_026894099	1.44e-95	292	bifunctional methylenetetrahydrofolate dehydrogenase/methenyltetrahydrofolate cyclohydrolase FolD [Clostridiisalibacter paucivorans]	THF_WL
bin.105.strict_NODE_21_length_46761_cov_25.411426_9	Hel238.bin.105	K06944	COG1163	arCOG00358	GTP-binding protein	IPR004095	TGS	K06944	KKK41028	1.05e-161	468	GTPase Obg, partial [Lokiarchaeum sp. GC14_75]
bin.105.strict_NODE_211_length_620_cov_1.561694_1	Hel238.bin.105	NA	NA	NA	NA	IPR001890	RNA-binding, CRM domain	NA	NA	NA	NA	NA
bin.105.strict_NODE_212_length_617_cov_1.507407_1	Hel238.bin.105	NA	COG1592	NA	Rubrerythrin	IPR003251	Rubrerythrin	NA	KKK46260	4.76e-50	164	Rubrerythrin-2 [Lokiarchaeum sp. GC14_75]
bin.105.strict_NODE_214_length_611_cov_1.297753_1	Hel238.bin.105	NA	NA	NA	NA	IPR020846	Major facilitator superfamily domain	NA	OLS15030	6.47e-14	75.5	major facilitator superfamily permease [Candidatus Lokiarchaeota archaeon CR_4]
bin.105.strict_NODE_215_length_606_cov_1.727788_1	Hel238.bin.105	K14128,K17994,K18007	COG1941	arCOG02472	NADH ubiquinone oxidoreductase 20 kda subunit	IPR006137	NADH:ubiquinone oxidoreductase-like, 20kDa subunit	NA	OLS13876	4.51e-54	185	NADH ubiquinone oxidoreductase 20 kDa subunit [Candidatus Lokiarchaeota archaeon CR_4]
bin.105.strict_NODE_218_length_602_cov_1.927619_1	Hel238.bin.105	K03341	COG0076	arCOG00119	O-phosphoseryl-tRNA(Sec) selenium transferase	IPR008829	SepSecS/SepCysS family	NA	KKK45383	3.03e-91	281	O-phosphoseryl-tRNA(Sec) selenium transferase, partial [Lokiarchaeum sp. GC14_75]
bin.105.strict_NODE_22_length_46039_cov_26.692942_1	Hel238.bin.105	K01599	NA	NA	Uroporphyrinogen decarboxylase (URO-D)	IPR000257	Uroporphyrinogen decarboxylase (URO-D)	NA	KKK44365	4.88e-164	474	Methylated-thiol--coenzyme M methyltransferase [Lokiarchaeum sp. GC14_75]
bin.105.strict_NODE_22_length_46039_cov_26.692942_11	Hel238.bin.105	K00170	COG1013	NA	Thiamine pyrophosphate	IPR001041	2Fe-2S ferredoxin-type iron-sulfur binding domain	K00170	KYK35929	3.72e-151	442	pyruvate ferredoxin oxidoreductase [Theionarchaea archaeon DG-70-1]
bin.105.strict_NODE_22_length_46039_cov_26.692942_12	Hel238.bin.105	K00122,K00124,K00335,K18005	COG1145	NA	NADH dehydrogenase	NA	NA	K05587	OYT66765	0	809	NADH-quinone oxidoreductase subunit F [ANME-1 cluster archaeon ex4572_4]
bin.105.strict_NODE_22_length_46039_cov_26.692942_13	Hel238.bin.105	K00127,K00334,K03943,K05586	COG1905	NA	NADH dehydrogenase (Ubiquinone), 24 kDa subunit	NA	NA	K00334	KYK38715	1.39e-57	185	NADH dehydrogenase [Theionarchaea archaeon DG-70]
bin.105.strict_NODE_22_length_46039_cov_26.692942_14	Hel238.bin.105	K00169	COG0674	NA	Oxidoreductase required for the transfer of electrons from pyruvate to flavodoxin (By similarity)	NA	NA	K00169	PIV68984	0	621	pyruvate ferredoxin oxidoreductase [Euryarchaeota archaeon CG01_land_8_20_14_3_00_38_12]
bin.105.strict_NODE_22_length_46039_cov_26.692942_15	Hel238.bin.105	K00171	COG1144	NA	pyruvate ferredoxin flavodoxin oxidoreductase, delta subunit	NA	NA	K00171	PKP61243	1.54e-36	127	ferredoxin [Candidatus Atribacteria bacterium HGW-Atribacteria-1]
bin.105.strict_NODE_22_length_46039_cov_26.692942_16	Hel238.bin.105	K00172,K00177,K18357	COG1014	NA	oxidoreductase gamma subunit	IPR002869	Pyruvate-flavodoxin oxidoreductase, central domain	K00172	KXB02692	6.12e-73	227	pyruvate synthase [candidate divison MSBL1 archaeon SCGC-AAA261D19]
bin.105.strict_NODE_22_length_46039_cov_26.692942_17	Hel238.bin.105	NA	NA	NA	Major Facilitator Superfamily	IPR020846	Major facilitator superfamily domain	NA	KKK41045	1.82e-91	295	Major Facilitator Superfamily protein [Lokiarchaeum sp. GC14_75]
bin.105.strict_NODE_22_length_46039_cov_26.692942_18	Hel238.bin.105	NA	NA	NA	NA	IPR001330	PFTB repeat	NA	KYC46913	1.22e-110	334	Prenyltransferase and squalene oxidase repeat protein [Arc I group archaeon B15fssc0709_Meth_Bin003]
bin.105.strict_NODE_22_length_46039_cov_26.692942_19	Hel238.bin.105	NA	COG1042	NA	CoA-binding domain-containing protein	IPR032875	Succinyl-CoA synthetase-like, flavodoxin domain	NA	OLS12333	6e-126	384	CoA-binding domain-containing protein [Candidatus Lokiarchaeota archaeon CR_4]
bin.105.strict_NODE_22_length_46039_cov_26.692942_2	Hel238.bin.105	K01784	COG0451	NA	NAD-dependent epimerase dehydratase	IPR017896	4Fe-4S ferredoxin-type, iron-sulphur binding domain	NA	WP_012173989	4.55e-37	147	epimerase [Desulfococcus oleovorans]
bin.105.strict_NODE_22_length_46039_cov_26.692942_20	Hel238.bin.105	K03388	COG1148	NA	4Fe-4S Ferredoxin iron-sulfur binding domain protein	IPR023753	FAD/NAD(P)-binding domain	K03388	KKK43354	0	1360	CoB--CoM heterodisulfide reductase iron-sulfur subunit A [Lokiarchaeum sp. GC14_75]
bin.105.strict_NODE_22_length_46039_cov_26.692942_21	Hel238.bin.105	K00175	COG1013	NA	2-oxoglutarate ferredoxin oxidoreductase subunit beta	IPR029061	Thiamin diphosphate-binding fold	K00175	KKK43355	9.66e-177	498	2-oxoacid:ferredoxin oxidoreductase, beta subunit [Lokiarchaeum sp. GC14_75]
bin.105.strict_NODE_22_length_46039_cov_26.692942_22	Hel238.bin.105	K00174	COG0674	arCOG01607	2-oxoglutarate ferredoxin oxidoreductase subunit alpha	IPR009014	Transketolase C-terminal/Pyruvate-ferredoxin oxidoreductase domain II	K00174	KKK43356	0	651	2-oxoacid:ferredoxin oxidoreductase, alpha subunit, partial [Lokiarchaeum sp. GC14_75]
bin.105.strict_NODE_22_length_46039_cov_26.692942_23	Hel238.bin.105	K00176	COG1146	NA	4Fe-4S binding domain protein	IPR017896	4Fe-4S ferredoxin-type, iron-sulphur binding domain	NA	KKK46384	5.37e-35	124	ferredoxin [Lokiarchaeum sp. GC14_75]
bin.105.strict_NODE_22_length_46039_cov_26.692942_24	Hel238.bin.105	K00177	COG1014	NA	2-oxoglutarate ferredoxin oxidoreductase, gamma subunit	IPR002869	Pyruvate-flavodoxin oxidoreductase, central domain	K00177	KKK46385	8.07e-92	275	2-oxoglutarate synthase subunit KorC [Lokiarchaeum sp. GC14_75]
bin.105.strict_NODE_22_length_46039_cov_26.692942_25	Hel238.bin.105	K01641,K07068	COG1545	arCOG01285	nucleic-acid-binding protein containing a Zn-ribbon	IPR012340	Nucleic acid-binding, OB-fold	NA	OGD30558	5.15e-19	85.5	transcriptional regulator [Candidatus Aminicenantes bacterium RBG_13_63_10]
bin.105.strict_NODE_22_length_46039_cov_26.692942_29	Hel238.bin.105	K06234	NA	NA	RAB	IPR005225	Small GTP-binding protein domain	NA	KKK41853	1.41e-84	256	small GTP-binding domain protein [Lokiarchaeum sp. GC14_75]
bin.105.strict_NODE_22_length_46039_cov_26.692942_30	Hel238.bin.105	K09553	COG0457	NA	whole genome shotgun sequence	IPR019734	Tetratricopeptide repeat	NA	KKK45250	0	643	Tetratricopeptide repeat protein [Lokiarchaeum sp. GC14_75]
bin.105.strict_NODE_22_length_46039_cov_26.692942_31	Hel238.bin.105	NA	NA	NA	Acyl-protein synthetase LuxE	IPR007534	Acyl-protein synthetase, LuxE	NA	OLS15062	1.58e-50	184	Acyl-protein synthetase, luxE [Candidatus Lokiarchaeota archaeon CR_4]
bin.105.strict_NODE_22_length_46039_cov_26.692942_32	Hel238.bin.105	K07076	COG1708	arCOG02107	DNA polymerase beta domain protein region	IPR002934	Polymerase, nucleotidyl transferase domain	K07076	KKK44288	2.95e-42	145	Nucleotidyltransferase domain protein [Lokiarchaeum sp. GC14_75]
bin.105.strict_NODE_22_length_46039_cov_26.692942_33	Hel238.bin.105	NA	COG2445	arCOG02109	Protein of unknown function DUF86	NA	NA	NA	WP_052368748	1.23e-23	98.2	DUF86 domain-containing protein [Candidatus Methanoperedens nitroreducens]
bin.105.strict_NODE_22_length_46039_cov_26.692942_34	Hel238.bin.105	K06234	NA	NA	RAB23, member RAS oncogene family	NA	NA	NA	KKK41853	4.53e-80	244	small GTP-binding domain protein [Lokiarchaeum sp. GC14_75]
bin.105.strict_NODE_22_length_46039_cov_26.692942_36	Hel238.bin.105	NA	COG0457	NA	whole genome shotgun sequence	IPR011991	Winged helix-turn-helix DNA-binding domain	NA	KKK45250	0	619	Tetratricopeptide repeat protein [Lokiarchaeum sp. GC14_75]
bin.105.strict_NODE_22_length_46039_cov_26.692942_37	Hel238.bin.105	K17747	NA	NA	Short-chain dehydrogenase reductase sdr	IPR016040	NAD(P)-binding domain	NA	KPL12674	6.19e-100	303	3-oxoacyl-ACP reductase [candidate division WOR_3 bacterium SM1_77]
bin.105.strict_NODE_22_length_46039_cov_26.692942_38	Hel238.bin.105	K00626,K00632,K07550	COG0183	NA	propanoyl-CoA C-acyltransferase (EC 2.3.1.176)	NA	NA	K00626	KKK41862	0	610	putative acetyl-CoA acyltransferase [Lokiarchaeum sp. GC14_75]
bin.105.strict_NODE_22_length_46039_cov_26.692942_39	Hel238.bin.105	K14155	COG1168	NA	Aminotransferase, class I	NA	NA	K14155	WP_069871752	1.27e-156	456	pyridoxal phosphate-dependent aminotransferase [Fusibacter sp. 3D3]
bin.105.strict_NODE_22_length_46039_cov_26.692942_40	Hel238.bin.105	K00574	NA	NA	Methyltransferase type 11	IPR025714	Methyltransferase domain	K07755	OGC79937	1.11e-104	315	arsenite S-adenosylmethyltransferase [candidate division Zixibacteria bacterium RBG_16_43_9]
bin.105.strict_NODE_22_length_46039_cov_26.692942_41	Hel238.bin.105	K06075	NA	NA	Transcriptional regulator	IPR011991	Winged helix-turn-helix DNA-binding domain	K15973	KKK44992	3.47e-47	159	Transcriptional activatory protein BadR [Lokiarchaeum sp. GC14_75]
bin.105.strict_NODE_22_length_46039_cov_26.692942_42	Hel238.bin.105	K00626,K00632	COG0183	NA	Acetyl-CoA acetyltransferase	NA	NA	NA	OLS14966	6.02e-148	438	acetyl-CoA acetyltransferase [Candidatus Lokiarchaeota archaeon CR_4]
bin.105.strict_NODE_22_length_46039_cov_26.692942_43	Hel238.bin.105	NA	COG0535	NA	radical SAM domain protein	NA	NA	NA	GBC94754	8.06e-81	252	Coenzyme PQQ synthesis protein E [bacterium HR16]
bin.105.strict_NODE_22_length_46039_cov_26.692942_5	Hel238.bin.105	K00170	COG1013	NA	oxidoreductase, beta subunit	IPR029061	Thiamin diphosphate-binding fold	NA	OLS15250	1.32e-129	384	thiamine pyrophosphate binding domain-containing protein [Candidatus Lokiarchaeota archaeon CR_4]
bin.105.strict_NODE_22_length_46039_cov_26.692942_6	Hel238.bin.105	K00169	COG0674	arCOG01608	Ferredoxin oxidoreductase	IPR002880	Pyruvate flavodoxin/ferredoxin oxidoreductase, N-terminal	NA	OLS15249	2.12e-180	517	pyruvate flavodoxin/ferredoxin oxidoreductase domain protein [Candidatus Lokiarchaeota archaeon CR_4]
bin.105.strict_NODE_22_length_46039_cov_26.692942_7	Hel238.bin.105	K00172,K00189	COG1014	arCOG01603	oxidoreductase subunit gamma	IPR011894	2-oxoacid:acceptor oxidoreductase, gamma subunit, pyruvate/2-ketoisovalerate	NA	KKK41847	0	560	2-oxoacid:ferredoxin oxidoreductase, delta subunit [Lokiarchaeum sp. GC14_75]
bin.105.strict_NODE_22_length_46039_cov_26.692942_8	Hel238.bin.105	NA	NA	NA	NA	IPR003813	Methyl-viologen-reducing hydrogenase, delta subunit	NA	NA	NA	NA	NA
bin.105.strict_NODE_22_length_46039_cov_26.692942_9	Hel238.bin.105	K00441	COG1035	arCOG02651	hydrogenase, subunit beta	NA	NA	NA	KKK45434	7.85e-125	382	Coenzyme F420 hydrogenase subunit beta [Lokiarchaeum sp. GC14_75]
bin.105.strict_NODE_221_length_600_cov_1.692161_1	Hel238.bin.105	NA	NA	NA	ubiE/COQ5 methyltransferase family	NA	NA	NA	WP_097299038	1.37e-68	214	class I SAM-dependent methyltransferase [Candidatus Methanoperedens sp. BLZ2]
bin.105.strict_NODE_222_length_598_cov_1.322457_1	Hel238.bin.105	K00382	COG1249	NA	dihydrolipoyl dehydrogenase	IPR023753	FAD/NAD(P)-binding domain	NA	KKK42041	6.56e-99	304	Dihydrolipoyl dehydrogenase [Lokiarchaeum sp. GC14_75]
bin.105.strict_NODE_223_length_597_cov_1.003846_1	Hel238.bin.105	NA	NA	NA	NA	NA	NA	NA	NA	NA	NA	NA
bin.105.strict_NODE_225_length_592_cov_3.687379_1	Hel238.bin.105	NA	NA	NA	NA	IPR032675	Leucine-rich repeat domain, L domain-like	NA	OLS14016	7.99e-10	65.5	Miro domain-containing protein [Candidatus Lokiarchaeota archaeon CR_4]
bin.105.strict_NODE_227_length_583_cov_1.681818_2	Hel238.bin.105	NA	NA	NA	NA	IPR029063	S-adenosyl-L-methionine-dependent methyltransferase	NA	WP_008018519	5.39e-08	56.6	class I SAM-dependent methyltransferase [Pseudomonas sp. GM55]
bin.105.strict_NODE_228_length_582_cov_1.075248_1	Hel238.bin.105	K03833	COG3276	arCOG01564	Elongation factor Tu domain 2 protein	IPR027417	P-loop containing nucleoside triphosphate hydrolase	NA	KKK46127	1.14e-89	279	Elongation factor Tu [Lokiarchaeum sp. GC14_75]
bin.105.strict_NODE_23_length_45954_cov_26.876343_1	Hel238.bin.105	NA	NA	NA	NA	NA	NA	NA	KPK05795	9.15e-43	166	hypothetical protein AMJ56_15445 [Anaerolineae bacterium SG8_19]
bin.105.strict_NODE_23_length_45954_cov_26.876343_10	Hel238.bin.105	K06943	COG1084	arCOG00352	GTP-binding protein	IPR005225	Small GTP-binding protein domain	K06943	OLS12343	3.86e-94	293	gtp1/obg family GTP-binding protein [Candidatus Lokiarchaeota archaeon CR_4]
bin.105.strict_NODE_23_length_45954_cov_26.876343_12	Hel238.bin.105	K00133	COG0136	NA	aspartate-semialdehyde dehydrogenase (EC 1.2.1.11)	NA	NA	K00133	OLS14568	0	523	aspartate-semialdehyde dehydrogenase [Candidatus Lokiarchaeota archaeon CR_4]
bin.105.strict_NODE_23_length_45954_cov_26.876343_14	Hel238.bin.105	NA	COG2006	NA	Domain of unknown function (DUF362)	IPR007160	Domain of unknown function DUF362	NA	WP_066644692	7.21e-21	105	DUF362 domain-containing protein [Christensenella timonensis]
bin.105.strict_NODE_23_length_45954_cov_26.876343_15	Hel238.bin.105	K09680	COG5146	NA	Catalyzes the phosphorylation of pantothenate (Pan), the first step in CoA biosynthesis (By similarity)	IPR004567	Type II pantothenate kinase	K09680	OKY77234	1.63e-44	162	Activator of 2-hydroxyglutaryl-CoA dehydratase, HSP70-class ATPase [Candidatus Methanohalarchaeum thermophilum]
bin.105.strict_NODE_23_length_45954_cov_26.876343_16	Hel238.bin.105	K08094	COG0794	arCOG00068	isomerase	IPR001347	Sugar isomerase (SIS)	NA	OLS32106	5.98e-52	176	3-hexulose-6-phosphate isomerase [Candidatus Heimdallarchaeota archaeon AB_125]
bin.105.strict_NODE_23_length_45954_cov_26.876343_17	Hel238.bin.105	NA	COG1600	NA	4Fe-4S ferredoxin, iron-sulfur binding	NA	NA	NA	WP_073372829	6.22e-47	168	4Fe-4S ferredoxin [Desulfofustis glycolicus]
bin.105.strict_NODE_23_length_45954_cov_26.876343_18	Hel238.bin.105	NA	NA	NA	NA	IPR009072	Histone-fold	NA	KKK44894	1.87e-39	133	archaeal histone [Lokiarchaeum sp. GC14_75]
bin.105.strict_NODE_23_length_45954_cov_26.876343_19	Hel238.bin.105	K03433	COG0638	arCOG00970	Component of the proteasome core, a large protease complex with broad specificity involved in protein degradation (By similarity)	IPR029055	Nucleophile aminohydrolases, N-terminal	K03433	KKK40643	8.43e-105	309	Proteasome subunit beta precursor [Lokiarchaeum sp. GC14_75]
bin.105.strict_NODE_23_length_45954_cov_26.876343_2	Hel238.bin.105	K01008	COG0709	NA	Synthesizes selenophosphate from selenide and ATP (By similarity)	IPR016188	PurM-like, N-terminal domain	K01008	OLS30486	6.11e-60	202	Selenide, water dikinase [Candidatus Thorarchaeota archaeon AB_25]
bin.105.strict_NODE_23_length_45954_cov_26.876343_20	Hel238.bin.105	NA	NA	NA	NA	NA	NA	NA	OLS14571	6.21e-32	143	hypothetical protein RBG13Loki_1810 [Candidatus Lokiarchaeota archaeon CR_4]
bin.105.strict_NODE_23_length_45954_cov_26.876343_22	Hel238.bin.105	NA	COG1280	NA	lysine exporter protein LysE YggA	IPR001123	Lysine-type exporter protein (LYSE/YGGA)	NA	KKK40645	1.43e-84	259	LysE type translocator [Lokiarchaeum sp. GC14_75]
bin.105.strict_NODE_23_length_45954_cov_26.876343_24	Hel238.bin.105	K00813	COG0436	NA	aminotransferase class I and II	NA	NA	NA	KKK40647	0	621	putative N-acetyl-LL-diaminopimelate aminotransferase [Lokiarchaeum sp. GC14_75]
bin.105.strict_NODE_23_length_45954_cov_26.876343_25	Hel238.bin.105	K10368	NA	NA	capping protein (actin filament) gelsolin-like	IPR007123	Gelsolin-like domain	K10368	KKF29039	2.46e-16	90.9	Adseverin [Larimichthys crocea]
bin.105.strict_NODE_23_length_45954_cov_26.876343_26	Hel238.bin.105	NA	NA	NA	Inherit from NOG: Viral A-type inclusion protein	NA	NA	NA	KKK40649	2.75e-65	222	hypothetical protein Lokiarch_49630 [Lokiarchaeum sp. GC14_75]
bin.105.strict_NODE_23_length_45954_cov_26.876343_27	Hel238.bin.105	NA	NA	NA	NA	IPR007267	GtrA-like protein	NA	KKK40650	9.27e-70	216	GtrA-like protein [Lokiarchaeum sp. GC14_75]
bin.105.strict_NODE_23_length_45954_cov_26.876343_28	Hel238.bin.105	NA	NA	NA	NA	IPR002809	Integral membrane protein EMC3/TMCO1-like	NA	OLS14369	4.28e-25	106	hypothetical protein RBG13Loki_2018 [Candidatus Lokiarchaeota archaeon CR_4]
bin.105.strict_NODE_23_length_45954_cov_26.876343_3	Hel238.bin.105	K01008	COG0709	arCOG00643	Synthesizes selenophosphate from selenide and ATP (By similarity)	NA	NA	K01008	OLS30486	3.25e-56	193	Selenide, water dikinase [Candidatus Thorarchaeota archaeon AB_25]
bin.105.strict_NODE_23_length_45954_cov_26.876343_31	Hel238.bin.105	K14165	COG2453	NA	Dual specificity phosphatase, catalytic domain	IPR029021	Protein-tyrosine phosphatase-like	K05766	XP_003964209	6.66e-14	75.1	PREDICTED: dual specificity protein phosphatase 13 isoform A-like [Takifugu rubripes]
bin.105.strict_NODE_23_length_45954_cov_26.876343_32	Hel238.bin.105	NA	COG3862	NA	protein with conserved CXXC pairs	IPR012460	Protein of unknown function DUF1667	NA	WP_011026125	6.93e-36	128	DUF1667 domain-containing protein [Caldanaerobacter subterraneus]
bin.105.strict_NODE_23_length_45954_cov_26.876343_33	Hel238.bin.105	K00302	COG0446	NA	pyridine nucleotide-disulfide oxidoreductase	IPR023753	FAD/NAD(P)-binding domain	NA	WP_068748635	2.45e-153	449	FAD-binding protein [Thermovenabulum gondwanense]
bin.105.strict_NODE_23_length_45954_cov_26.876343_34	Hel238.bin.105	K00111,K03153	COG0579	NA	fad dependent oxidoreductase	IPR023753	FAD/NAD(P)-binding domain	K00111	WP_094549146	2.77e-162	477	FAD/NAD(P)-binding oxidoreductase [Clostridiales bacterium SK-Y3]
bin.105.strict_NODE_23_length_45954_cov_26.876343_36	Hel238.bin.105	NA	NA	NA	NA	IPR004353	Vacuolar fusion protein MON1	NA	OLS15580	4.95e-09	60.5	hypothetical protein RBG13Loki_0786 [Candidatus Lokiarchaeota archaeon CR_4]
bin.105.strict_NODE_23_length_45954_cov_26.876343_37	Hel238.bin.105	K00459,K02371	COG2070	NA	2-nitropropane dioxygenase	NA	NA	NA	KKK42913	3.39e-129	377	Nitronate monooxygenase, partial [Lokiarchaeum sp. GC14_75]
bin.105.strict_NODE_23_length_45954_cov_26.876343_38	Hel238.bin.105	NA	COG3875	NA	Domain of unknown function (DUF2088)	IPR018657	Domain of unknown function DUF2088	K22373	WP_062190520	1.32e-101	318	DUF2088 domain-containing protein [Anaerolinea thermolimosa]
bin.105.strict_NODE_23_length_45954_cov_26.876343_39	Hel238.bin.105	NA	NA	NA	NA	IPR011008	Dimeric alpha-beta barrel	NA	KKK44538	2.28e-15	77.8	hypothetical protein Lokiarch_17340, partial [Lokiarchaeum sp. GC14_75]
bin.105.strict_NODE_23_length_45954_cov_26.876343_4	Hel238.bin.105	NA	NA	NA	NA	IPR016024	Armadillo-type fold	NA	OLS14639	5.52e-47	193	hypothetical protein RBG13Loki_1741 [Candidatus Lokiarchaeota archaeon CR_4]
bin.105.strict_NODE_23_length_45954_cov_26.876343_40	Hel238.bin.105	NA	NA	NA	member RAS oncogene family	IPR001806	Small GTPase superfamily	NA	KKK43967	7.22e-76	246	small GTP-binding domain protein [Lokiarchaeum sp. GC14_75]
bin.105.strict_NODE_23_length_45954_cov_26.876343_41	Hel238.bin.105	K03124	COG1405	arCOG01981	Stabilizes TBP binding to an archaeal box-A promoter. Also responsible for recruiting RNA polymerase II to the pre- initiation complex (DNA-TBP-TFIIB) (By similarity)	NA	NA	NA	KKK43280	0	543	Transcription initiation factor IIB [Lokiarchaeum sp. GC14_75]
bin.105.strict_NODE_23_length_45954_cov_26.876343_42	Hel238.bin.105	NA	COG0657	NA	esterase	IPR029058	Alpha/Beta hydrolase fold	NA	KKK43279	0	587	alpha/beta hydrolase fold protein [Lokiarchaeum sp. GC14_75]
bin.105.strict_NODE_23_length_45954_cov_26.876343_43	Hel238.bin.105	K08591	COG0344	NA	Catalyzes the transfer of an acyl group from acyl- phosphate (acyl-PO(4)) to glycerol-3-phosphate (G3P) to form lysophosphatidic acid (LPA). This enzyme utilizes acyl-phosphate as fatty acyl donor, but not acyl-CoA or acyl-ACP (By similarity)	IPR003811	Glycerol-3-phosphate acyltransferase, PlsY	NA	KKK43281	3.49e-14	75.1	Glycerol-3-phosphate acyltransferase [Lokiarchaeum sp. GC14_75]
bin.105.strict_NODE_23_length_45954_cov_26.876343_5	Hel238.bin.105	NA	COG2030	NA	MaoC domain protein dehydratase	NA	NA	NA	WP_099302460	2.54e-17	83.6	dehydratase [Bacillus sp. Marseille-P3800]
bin.105.strict_NODE_23_length_45954_cov_26.876343_6	Hel238.bin.105	NA	NA	NA	NA	IPR029069	HotDog domain	NA	OLS16261	8.32e-15	77.4	hypothetical protein RBG13Loki_0084 [Candidatus Lokiarchaeota archaeon CR_4]
bin.105.strict_NODE_23_length_45954_cov_26.876343_7	Hel238.bin.105	K07144	COG2054	arCOG00859	aspartate glutamate uridylate kinase	IPR001048	Aspartate/glutamate/uridylate kinase	K07144	GBC85590	4.33e-27	113	Glutamate 5-kinase [bacterium HR11]
bin.105.strict_NODE_23_length_45954_cov_26.876343_8	Hel238.bin.105	K07072	COG1548	arCOG04369	H4MPT-linked C1 transfer pathway protein	NA	NA	K07072	KYH41703	5.39e-80	258	h4mpt-linked c1 transfer pathway protein [Candidatus Bathyarchaeota archaeon B26-1]
bin.105.strict_NODE_23_length_45954_cov_26.876343_9	Hel238.bin.105	K05606	NA	NA	Inherit from bactNOG: Lactoylglutathione lyase	IPR029068	Glyoxalase/Bleomycin resistance protein/Dihydroxybiphenyl dioxygenase	NA	WP_078190688	7.22e-19	87.8	glyoxalase [Acinetobacter sp. ANC 4945]
bin.105.strict_NODE_230_length_579_cov_3.171315_1	Hel238.bin.105	NA	NA	NA	NA	IPR022310	NAD/GMP synthase	NA	WP_014405978	5.58e-06	52	NAD(+) synthase [Methanocella conradii]
bin.105.strict_NODE_232_length_577_cov_1.750000_1	Hel238.bin.105	K00179	COG4231	NA	Pyruvate flavodoxin/ferredoxin oxidoreductase, thiamine diP-bdg	IPR011766	Thiamine pyrophosphate enzyme, C-terminal TPP-binding	NA	OYT50907	2.36e-42	159	indolepyruvate ferredoxin oxidoreductase subunit alpha [Candidatus Bathyarchaeota archaeon ex4484_135]
bin.105.strict_NODE_233_length_574_cov_1.867203_1	Hel238.bin.105	NA	NA	NA	NA	IPR000555	JAB1/MPN/MOV34 metalloenzyme domain	NA	OLS12813	8.09e-31	122	26S proteasome regulatory subunit N11, partial [Candidatus Lokiarchaeota archaeon CR_4]
bin.105.strict_NODE_235_length_574_cov_1.160966_1	Hel238.bin.105	NA	NA	NA	NA	IPR024462	Glycosyl-hydrolase family 116, N-terminal	NA	NA	NA	NA	NA
bin.105.strict_NODE_236_length_571_cov_2.635628_1	Hel238.bin.105	NA	NA	NA	acetyl xylan esterase	IPR029058	Alpha/Beta hydrolase fold	NA	OHB78956	2.23e-104	315	acetylxylan esterase [Planctomycetes bacterium RBG_16_64_10]
bin.105.strict_NODE_237_length_569_cov_4.611789_1	Hel238.bin.105	K01259	COG0596	NA	Alpha beta hydrolase	IPR029058	Alpha/Beta hydrolase fold	NA	WP_075603970	2.92e-18	85.1	alpha/beta hydrolase [Labilibacter aurantiacus]
bin.105.strict_NODE_237_length_569_cov_4.611789_2	Hel238.bin.105	K06889	COG1073	arCOG01661	BAAT / Acyl-CoA thioester hydrolase C terminal	NA	NA	NA	KKG25665	1.82e-21	97.4	hypothetical protein DU52_05155 [Methanosarcina mazei]
bin.105.strict_NODE_238_length_568_cov_2.071283_1	Hel238.bin.105	NA	NA	NA	NA	IPR001451	Hexapeptide repeat	NA	KKK41072	7.07e-37	132	UDP-3-O-(3-hydroxymyristoyl)glucosamine N-acyltransferase [Lokiarchaeum sp. GC14_75]
bin.105.strict_NODE_24_length_45792_cov_28.582828_1	Hel238.bin.105	K06147	COG1132	NA	(ABC) transporter	IPR011527	ABC transporter type 1, transmembrane domain	NA	KKK41604	9.25e-75	246	putative multidrug export ATP-binding/permease protein [Lokiarchaeum sp. GC14_75]
bin.105.strict_NODE_24_length_45792_cov_28.582828_10	Hel238.bin.105	K01599	COG0407	NA	Uroporphyrinogen decarboxylase	NA	NA	K01599	WP_070000368	2.79e-43	167	uroporphyrinogen decarboxylase [Cellulosilyticum sp. I15G10I2]
bin.105.strict_NODE_24_length_45792_cov_28.582828_11	Hel238.bin.105	K01218,K12373	COG3525	NA	Glycosyl hydrolase family 20	IPR015882	Beta-hexosaminidase, bacteial type, N-terminal	K12373	PKO12464	2.06e-148	444	beta-N-acetylhexosaminidase [Chloroflexi bacterium HGW-Chloroflexi-10]
bin.105.strict_NODE_24_length_45792_cov_28.582828_12	Hel238.bin.105	NA	NA	NA	NA	NA	NA	NA	WP_066577939	2.02e-11	67	DUF4190 domain-containing protein [Clostridium sp. Marseille-P2538]
bin.105.strict_NODE_24_length_45792_cov_28.582828_14	Hel238.bin.105	NA	COG0071	arCOG01838	small heat shock protein	IPR008978	HSP20-like chaperone	NA	KKK42975	2.82e-23	95.9	Hsp20/alpha crystallin family protein [Lokiarchaeum sp. GC14_75]
bin.105.strict_NODE_24_length_45792_cov_28.582828_16	Hel238.bin.105	NA	COG0494	NA	Nudix hydrolase	IPR015797	NUDIX hydrolase domain-like	K13355	KKK44736	2.18e-126	367	NUDIX domain protein [Lokiarchaeum sp. GC14_75]
bin.105.strict_NODE_24_length_45792_cov_28.582828_19	Hel238.bin.105	NA	COG0069	arCOG00619	ferredoxin-dependent glutamate synthase	IPR002932	Glutamate synthase domain	NA	OYT62339	2.14e-172	507	FMN-binding glutamate synthase family protein [Thermofilum sp. ex4484_15]
bin.105.strict_NODE_24_length_45792_cov_28.582828_20	Hel238.bin.105	K08602	COG1164	NA	Oligoendopeptidase, pepF M3 family	NA	NA	K08602	OLS32594	0	709	Oligoendopeptidase F, plasmid [Candidatus Heimdallarchaeota archaeon AB_125]
bin.105.strict_NODE_24_length_45792_cov_28.582828_21	Hel238.bin.105	K01951,K03790	COG0518	NA	Catalyzes the synthesis of GMP from XMP (By similarity)	IPR001674	GMP synthase, C-terminal	K01951	KKK42185	0	787	GMP synthase [glutamine-hydrolyzing]
bin.105.strict_NODE_24_length_45792_cov_28.582828_23	Hel238.bin.105	K00261,K00262	COG0334	NA	Glutamate dehydrogenase	IPR016040	NAD(P)-binding domain	K00262	KKK43538	0	597	Glutamate dehydrogenase [Lokiarchaeum sp. GC14_75]
bin.105.strict_NODE_24_length_45792_cov_28.582828_24	Hel238.bin.105	K00261,K00262	COG0334	NA	Glutamate dehydrogenase	NA	NA	K00262	KKK43537	0	583	Glutamate dehydrogenase, partial [Lokiarchaeum sp. GC14_75]
bin.105.strict_NODE_24_length_45792_cov_28.582828_25	Hel238.bin.105	NA	COG1055	NA	Citrate transporter	IPR004680	Citrate transporter-like domain	NA	KKK42181	0	582	Arsenical pump membrane protein [Lokiarchaeum sp. GC14_75]
bin.105.strict_NODE_24_length_45792_cov_28.582828_3	Hel238.bin.105	NA	NA	NA	NA	IPR026870	Zinc-ribbon domain	NA	NA	NA	NA	NA
bin.105.strict_NODE_24_length_45792_cov_28.582828_30	Hel238.bin.105	K02472,K02474	COG0677	arCOG00252	UDP-glucose GDP-mannose dehydrogenase	IPR008927	6-phosphogluconate dehydrogenase C-terminal domain-like	K02472	KKK42102	0	687	UDP-N-acetyl-D-mannosamine dehydrogenase [Lokiarchaeum sp. GC14_75]
bin.105.strict_NODE_24_length_45792_cov_28.582828_31	Hel238.bin.105	K19225	COG0705	NA	Rhomboid family	IPR022764	Peptidase S54, rhomboid domain	NA	OYT29849	6.22e-33	128	rhomboid family intramembrane serine protease [Thermofilum sp. ex4484_79]
bin.105.strict_NODE_24_length_45792_cov_28.582828_32	Hel238.bin.105	NA	NA	NA	Protein of unknown function (DUF2961)	IPR021345	Protein of unknown function DUF2961	NA	WP_081730290	4.03e-118	357	MULTISPECIES: DUF2961 domain-containing protein [Pseudomonas]
bin.105.strict_NODE_24_length_45792_cov_28.582828_34	Hel238.bin.105	NA	COG1853	arCOG02016	Flavin reductase domain protein, FMN-binding	IPR012349	FMN-binding split barrel	NA	KKK42602	1.92e-78	241	Flavoredoxin [Lokiarchaeum sp. GC14_75]
bin.105.strict_NODE_24_length_45792_cov_28.582828_35	Hel238.bin.105	K02483,K07657,K07658,K07668,K07776,K11329	COG0745	NA	Two component transcriptional regulator, winged helix family	IPR011006	CheY-like superfamily	K07668	KKK42103	2.58e-40	139	Signal transduction response regulator [Lokiarchaeum sp. GC14_75]
bin.105.strict_NODE_24_length_45792_cov_28.582828_36	Hel238.bin.105	NA	COG0784	arCOG02594	Response regulator receiver	IPR001789	Signal transduction response regulator, receiver domain	K07668	KKK42103	1.84e-44	150	Signal transduction response regulator [Lokiarchaeum sp. GC14_75]
bin.105.strict_NODE_24_length_45792_cov_28.582828_37	Hel238.bin.105	K19306	COG0500	NA	Methyltransferase involved in Williams-Beuren syndrome	IPR029063	S-adenosyl-L-methionine-dependent methyltransferase	NA	KKK42173	1.4e-78	243	SAM-dependent methyltransferase [Lokiarchaeum sp. GC14_75]
bin.105.strict_NODE_24_length_45792_cov_28.582828_38	Hel238.bin.105	K04069	COG1180	arCOG00936	radical sam domain protein	NA	NA	K04069	KKK42172	0	523	pyruvate formate lyase-activating enzyme 1 [Lokiarchaeum sp. GC14_75]
bin.105.strict_NODE_24_length_45792_cov_28.582828_39	Hel238.bin.105	NA	NA	NA	NA	IPR005133	Na+/H+ antiporter subunit G	NA	KKK44798	1.12e-78	255	Acyltransferase family protein [Lokiarchaeum sp. GC14_75]
bin.105.strict_NODE_24_length_45792_cov_28.582828_4	Hel238.bin.105	NA	COG0330	NA	Band 7 protein	IPR001107	Band 7 domain	NA	KKK44670	6.92e-96	291	Modulator of FtsH protease HflK [Lokiarchaeum sp. GC14_75]
bin.105.strict_NODE_24_length_45792_cov_28.582828_40	Hel238.bin.105	K02946	COG0051	arCOG01758	Involved in the binding of tRNA to the ribosomes (By similarity)	IPR027486	Ribosomal protein S10 domain	K02946	KON27606	5.84e-54	172	30S ribosomal protein S10 [miscellaneous Crenarchaeota group archaeon SMTZ-80]
bin.105.strict_NODE_24_length_45792_cov_28.582828_42	Hel238.bin.105	K00858,K01092	COG0483	arCOG01349	Inositol-phosphate phosphatase	IPR000760	Inositol monophosphatase-like	K01092	KKK43809	1.05e-115	342	Inositol-1-monophosphatase [Lokiarchaeum sp. GC14_75]
bin.105.strict_NODE_24_length_45792_cov_28.582828_43	Hel238.bin.105	K01599	NA	NA	Uroporphyrinogen decarboxylase (URO-D)	IPR000257	Uroporphyrinogen decarboxylase (URO-D)	NA	KKK43808	1.52e-172	496	Uroporphyrinogen decarboxylase [Lokiarchaeum sp. GC14_75]
bin.105.strict_NODE_24_length_45792_cov_28.582828_44	Hel238.bin.105	K03652	COG2094	NA	3-Methyladenine DNA glycosylase	IPR003180	Methylpurine-DNA glycosylase (MPG)	K03652	KKK42166	2.45e-88	267	putative 3-methyladenine DNA glycosylase [Lokiarchaeum sp. GC14_75]
bin.105.strict_NODE_24_length_45792_cov_28.582828_46	Hel238.bin.105	NA	COG2055	NA	Malate/L-lactate dehydrogenase	IPR003767	Malate/L-lactate dehydrogenase	NA	KON27619	0	593	lactate dehydrogenase [miscellaneous Crenarchaeota group archaeon SMTZ-80]
bin.105.strict_NODE_24_length_45792_cov_28.582828_47	Hel238.bin.105	NA	COG2055	NA	Malate/L-lactate dehydrogenase	IPR003767	Malate/L-lactate dehydrogenase	NA	KKK43801	0	551	Malate dehydrogenase [Lokiarchaeum sp. GC14_75]
bin.105.strict_NODE_24_length_45792_cov_28.582828_48	Hel238.bin.105	K13283	COG0053	NA	cation diffusion facilitator family transporter	NA	NA	K13283	WP_020707386	2.36e-38	155	cation transporter [Acidobacteriaceae bacterium KBS 83]
bin.105.strict_NODE_24_length_45792_cov_28.582828_5	Hel238.bin.105	K08093,K13812	COG0269	arCOG00053	Catalyzes the condensation of formaldehyde with tetrahydromethanopterin (H(4)MPT) to 5,10- methylenetetrahydromethanopterin (By similarity)	IPR011060	Ribulose-phosphate binding barrel	NA	KKP66525	3.55e-57	189	3-hexulose-6-phosphate synthase [Candidatus Roizmanbacteria bacterium GW2011_GWC2_35_12]
bin.105.strict_NODE_24_length_45792_cov_28.582828_7	Hel238.bin.105	NA	NA	NA	NA	NA	NA	NA	OPL18393	1.63e-19	87.4	hypothetical protein AVO35_06000 [Candidatus Aegiribacteria bacterium MLS_C]
bin.105.strict_NODE_24_length_45792_cov_28.582828_8	Hel238.bin.105	K03718	COG1522	arCOG01580	asnC family transcriptional regulator	IPR019887	Transcription regulator AsnC/Lrp, ligand binding domain	K03718	KKK41614	3.2e-59	190	putative HTH-type transcriptional regulator [Lokiarchaeum sp. GC14_75]
bin.105.strict_NODE_24_length_45792_cov_28.582828_9	Hel238.bin.105	K03292,K16210,K16248	COG2211	NA	Major Facilitator Superfamily	NA	NA	K03292	OLS13088	2.15e-99	315	major facilitator superfamily transporter [Candidatus Lokiarchaeota archaeon CR_4]
bin.105.strict_NODE_240_length_563_cov_2.594650_1	Hel238.bin.105	NA	NA	NA	NA	IPR020683	Ankyrin repeat-containing domain	NA	OHB64287	1.25e-10	62.4	hypothetical protein A2168_05470 [Planctomycetes bacterium RBG_13_50_24]
bin.105.strict_NODE_246_length_551_cov_4.770042_1	Hel238.bin.105	NA	NA	NA	NA	IPR009959	Polyketide cyclase SnoaL-like domain	NA	KXA93873	3.22e-06	52.8	hypothetical protein AKJ66_00580 [candidate divison MSBL1 archaeon SCGC-AAA259E22]
bin.105.strict_NODE_249_length_545_cov_2.638889_1	Hel238.bin.105	K02434	COG0064	arCOG01718	Allows the formation of correctly charged Asn-tRNA(Asn) or Gln-tRNA(Gln) through the transamidation of misacylated Asp- tRNA(Asn) or Glu-tRNA(Gln) in organisms which lack either or both of asparaginyl-tRNA or glutaminyl-tRNA synthetases. The reaction takes place in the presence of glutamine and ATP through an activated phospho-Asp-tRNA(Asn) or phospho-Glu-tRNA(Gln) (By similarity)	IPR006075	Aspartyl/Glutamyl-tRNA(Gln) amidotransferase, subunit B/E, catalytic	NA	KKK43671	3.45e-89	272	Aspartyl/glutamyl-tRNA(Asn/Gln) amidotransferase subunit B, partial [Lokiarchaeum sp. GC14_75]
bin.105.strict_NODE_25_length_44280_cov_24.957921_1	Hel238.bin.105	K04069	COG1180	NA	glycyl-radical enzyme activating protein family	NA	NA	K04069	AFM24838	2.17e-123	364	glycyl-radical enzyme activator family protein [Desulfomonile tiedjei DSM 6799]
bin.105.strict_NODE_25_length_44280_cov_24.957921_10	Hel238.bin.105	K01193,K01212,K03332,K18775	COG1621	NA	Glyco_32	IPR013189	Glycosyl hydrolase family 32, C-terminal	K03332	PIZ31854	2.63e-127	389	2,6-beta-D-fructofuranosidase, partial [Armatimonadetes bacterium CG_4_10_14_0_8_um_filter_66_14]
bin.105.strict_NODE_25_length_44280_cov_24.957921_11	Hel238.bin.105	K01286	COG1680	arCOG00771	beta-lactamase	IPR012338	Beta-lactamase/transpeptidase-like	NA	KKG34244	2.03e-56	197	6-aminohexanoate hydrolase [Methanosarcina mazei]
bin.105.strict_NODE_25_length_44280_cov_24.957921_12	Hel238.bin.105	NA	NA	NA	NA	IPR024775	DinB-like domain	NA	KXH73921	8.16e-06	54.3	hypothetical protein AM325_06970 [Candidatus Thorarchaeota archaeon SMTZ1-45]
bin.105.strict_NODE_25_length_44280_cov_24.957921_14	Hel238.bin.105	NA	NA	NA	NA	IPR023296	Glycosyl hydrolase, five-bladed beta-propellor domain	NA	OUU09789	8.48e-122	372	hypothetical protein CBB94_06950 [Gammaproteobacteria bacterium TMED34]
bin.105.strict_NODE_25_length_44280_cov_24.957921_15	Hel238.bin.105	K01286	COG1680	arCOG00771	beta-lactamase	IPR012338	Beta-lactamase/transpeptidase-like	NA	OLS21127	1.88e-43	168	6-aminohexanoate-dimer hydrolase [Candidatus Thorarchaeota archaeon AB_25]
bin.105.strict_NODE_25_length_44280_cov_24.957921_16	Hel238.bin.105	K01104	COG2365	NA	phosphatase	IPR026893	Tyrosine/serine-protein phosphatase IphP-type	NA	WP_091403245	6.38e-47	178	protein-tyrosine-phosphatase [Geotoga petraea]
bin.105.strict_NODE_25_length_44280_cov_24.957921_17	Hel238.bin.105	K07138	COG2768	NA	Inherit from COG: 4Fe-4S Ferredoxin iron-sulfur binding domain protein	IPR007160	Domain of unknown function DUF362	NA	WP_013560742	1.02e-89	285	DUF362 domain-containing protein [Anaerolinea thermophila]
bin.105.strict_NODE_25_length_44280_cov_24.957921_18	Hel238.bin.105	K03616	NA	NA	4fe-4s ferredoxin, iron-sulfur binding	IPR017896	4Fe-4S ferredoxin-type, iron-sulphur binding domain	NA	SHI95112	3.43e-38	148	4Fe-4S binding domain-containing protein [Desulfatibacillum alkenivorans DSM 16219]
bin.105.strict_NODE_25_length_44280_cov_24.957921_19	Hel238.bin.105	K12567	COG0249	arCOG02499	Papain family cysteine protease	IPR011050	Pectin lyase fold/virulence factor	NA	OLS15720	1.12e-38	164	parallel beta-helix repeat-containing protein [Candidatus Lokiarchaeota archaeon CR_4]
bin.105.strict_NODE_25_length_44280_cov_24.957921_2	Hel238.bin.105	NA	NA	NA	F420-dependent oxidoreductase	IPR019952	F420-dependent oxidoreductase-predicted, Rv1855c	NA	KKK42115	8.16e-156	446	putative F420-dependent oxidoreductase [Lokiarchaeum sp. GC14_75]
bin.105.strict_NODE_25_length_44280_cov_24.957921_20	Hel238.bin.105	K01630,K02510	COG3836	arCOG04974	2-dehydro-3-deoxyglucarate aldolase	IPR005000	HpcH/HpaI aldolase/citrate lyase domain	K02510	EMR73043	3.08e-125	364	2,4-dihydroxyhept-2-ene-1,7-dioic acid aldolase [Thaumarchaeota archaeon SCGC AB-539-E09]
bin.105.strict_NODE_25_length_44280_cov_24.957921_21	Hel238.bin.105	K00626	COG0183	NA	Acetyl-CoA acetyltransferase	IPR020616	Thiolase, N-terminal	NA	WP_003364523	8.58e-95	291	MULTISPECIES: acetyl-CoA C-acetyltransferase [Clostridium]
bin.105.strict_NODE_25_length_44280_cov_24.957921_22	Hel238.bin.105	K00626,K07508	COG0183	NA	Acetyl-CoA acetyltransferase	IPR016039	Thiolase-like	NA	EKD37977	2.27e-44	155	AtoB1, partial [uncultured bacterium]
bin.105.strict_NODE_25_length_44280_cov_24.957921_23	Hel238.bin.105	K00008,K00060,K08322	COG1063	NA	Dehydrogenase	IPR013154	Alcohol dehydrogenase, N-terminal	K00008	KKK43823	0	530	putative zinc-type alcohol dehydrogenase-like protein YjmD [Lokiarchaeum sp. GC14_75]
bin.105.strict_NODE_25_length_44280_cov_24.957921_24	Hel238.bin.105	K00001,K11440	COG1454	NA	alcohol dehydrogenase	NA	NA	K00086	KPK78047	7.2e-134	397	alcohol dehydrogenase [Phycisphaerae bacterium SM23_30]
bin.105.strict_NODE_25_length_44280_cov_24.957921_25	Hel238.bin.105	K01206	COG3669	NA	Alpha-L-fucosidase	IPR017853	Glycoside hydrolase superfamily	K01206	KKK42524	4.78e-174	503	Alpha-L-fucosidase, partial [Lokiarchaeum sp. GC14_75]
bin.105.strict_NODE_25_length_44280_cov_24.957921_26	Hel238.bin.105	K02347,K04486	COG1387	NA	histidinol phosphate phosphatase	IPR004013	PHP domain	NA	KKK44995	1.86e-145	419	Histidinol-phosphatase [Lokiarchaeum sp. GC14_75]
bin.105.strict_NODE_25_length_44280_cov_24.957921_27	Hel238.bin.105	K03929	COG2272	NA	Para-nitrobenzyl esterase	IPR029058	Alpha/Beta hydrolase fold	K03927	KKK43894	2.97e-146	437	Para-nitrobenzyl esterase [Lokiarchaeum sp. GC14_75]
bin.105.strict_NODE_25_length_44280_cov_24.957921_28	Hel238.bin.105	K00091	NA	NA	Male sterility protein	IPR001509	NAD-dependent epimerase/dehydratase	NA	KKK41884	0	564	3 beta-hydroxysteroid dehydrogenase/Delta 5-->4-isomerase [Lokiarchaeum sp. GC14_75]
bin.105.strict_NODE_25_length_44280_cov_24.957921_29	Hel238.bin.105	NA	COG2141	NA	Luciferase-like monooxygenase	IPR011251	Luciferase-like domain	NA	KKK42115	1.67e-159	455	putative F420-dependent oxidoreductase [Lokiarchaeum sp. GC14_75]
bin.105.strict_NODE_25_length_44280_cov_24.957921_3	Hel238.bin.105	K02032,K10823	COG4608	NA	(ABC) transporter	IPR027417	P-loop containing nucleoside triphosphate hydrolase	K10823	KKK45599	0	615	Oligopeptide transport ATP-binding protein OppF [Lokiarchaeum sp. GC14_75]
bin.105.strict_NODE_25_length_44280_cov_24.957921_30	Hel238.bin.105	K02347,K04486	COG1387	NA	histidinol phosphate phosphatase	IPR016195	Polymerase/histidinol phosphatase-like	K04486	KKK44995	4.86e-143	413	Histidinol-phosphatase [Lokiarchaeum sp. GC14_75]
bin.105.strict_NODE_25_length_44280_cov_24.957921_31	Hel238.bin.105	K01007	COG0574	NA	Phosphoenolpyruvate synthase	IPR002192	Pyruvate phosphate dikinase, PEP/pyruvate-binding	K22579	OUT34450	0	1042	hypothetical protein CBB61_02945 [Gammaproteobacteria bacterium TMED1]
bin.105.strict_NODE_25_length_44280_cov_24.957921_33	Hel238.bin.105	K00074	COG1250	NA	3-hydroxyacyl-CoA dehydrogenase	IPR008927	6-phosphogluconate dehydrogenase C-terminal domain-like	NA	KKK40337	3.11e-176	498	putative 3-hydroxybutyryl-CoA dehydrogenase [Lokiarchaeum sp. GC14_75]
bin.105.strict_NODE_25_length_44280_cov_24.957921_4	Hel238.bin.105	K02031	COG0444	arCOG00181	ABC transporter	IPR027417	P-loop containing nucleoside triphosphate hydrolase	K02031	OLS15743	0	719	putative ABC-type peptide transport system, ATPase component 1 [Candidatus Lokiarchaeota archaeon CR_4]
bin.105.strict_NODE_25_length_44280_cov_24.957921_5	Hel238.bin.105	K02034	COG1173	arCOG00748	ABC transporter permease	IPR000515	ABC transporter type 1, transmembrane domain MetI-like	K02034	OLS15744	2.54e-129	381	oligopeptide transport permease APPC [Candidatus Lokiarchaeota archaeon CR_4]
bin.105.strict_NODE_25_length_44280_cov_24.957921_6	Hel238.bin.105	K02033,K12369,K19227	COG0601	NA	Binding-protein-dependent transport systems inner membrane component	IPR000515	ABC transporter type 1, transmembrane domain MetI-like	K15581	OLS15745	1.99e-141	414	binding-protein-dependent transporters inner membrane component [Candidatus Lokiarchaeota archaeon CR_4]
bin.105.strict_NODE_25_length_44280_cov_24.957921_8	Hel238.bin.105	NA	NA	NA	NA	NA	NA	NA	KKK45595	1.38e-59	226	hypothetical protein Lokiarch_08480 [Lokiarchaeum sp. GC14_75]
bin.105.strict_NODE_25_length_44280_cov_24.957921_9	Hel238.bin.105	K00626,K07508	COG0183	NA	Acetyl-CoA acetyltransferase	NA	NA	K00626	WP_073041860	6.94e-145	426	acetyl-CoA C-acetyltransferase [Desulfacinum infernum]
bin.105.strict_NODE_250_length_545_cov_1.081197_1	Hel238.bin.105	NA	NA	NA	NA	IPR001279	Metallo-beta-lactamase	NA	PKN38649	1.02e-09	66.6	MBL fold metallo-hydrolase [Deltaproteobacteria bacterium HGW-Deltaproteobacteria-2]
bin.105.strict_NODE_255_length_539_cov_1.950216_1	Hel238.bin.105	NA	NA	NA	NA	NA	NA	NA	OGP58825	9.58e-16	74.3	hypothetical protein A2V67_19100 [Deltaproteobacteria bacterium RBG_13_61_14]
bin.105.strict_NODE_257_length_535_cov_2.216157_1	Hel238.bin.105	K02032	COG4608	arCOG00184	Oligopeptide dipeptide ABC transporter, ATPase subunit	IPR027417	P-loop containing nucleoside triphosphate hydrolase	NA	KKK40963	3.46e-74	240	Oligopeptide transport ATP-binding protein OppF [Lokiarchaeum sp. GC14_75]
bin.105.strict_NODE_258_length_534_cov_0.835886_1	Hel238.bin.105	NA	NA	NA	NA	IPR025247	Adenine-specific methylase EcoRI	NA	KRP30100	1.36e-19	89.7	tRNA (adenine-N6)-methyltransferase [Cryomorphaceae bacterium BACL22 MAG-120619-bin32]
bin.105.strict_NODE_26_length_42850_cov_27.979496_10	Hel238.bin.105	NA	NA	NA	NA	IPR026870	Zinc-ribbon domain	NA	NA	NA	NA	NA
bin.105.strict_NODE_26_length_42850_cov_27.979496_11	Hel238.bin.105	K00995	COG0558	NA	CDP-alcohol phosphatidyltransferase	IPR000462	CDP-alcohol phosphatidyltransferase	NA	WP_008511835	2.03e-13	78.6	CDP-alcohol phosphatidyltransferase family protein [Mucilaginibacter paludis]
bin.105.strict_NODE_26_length_42850_cov_27.979496_12	Hel238.bin.105	NA	COG1215	arCOG01389	Glycosyl transferase family 2	NA	NA	K11936	OLS15065	9.45e-134	402	putative glycosyl transferase protein [Candidatus Lokiarchaeota archaeon CR_4]
bin.105.strict_NODE_26_length_42850_cov_27.979496_13	Hel238.bin.105	NA	NA	NA	Acyl-protein synthetase LuxE	IPR007534	Acyl-protein synthetase, LuxE	NA	WP_026883369	5.65e-52	188	acyl-protein synthetase [Clostridium akagii]
bin.105.strict_NODE_26_length_42850_cov_27.979496_14	Hel238.bin.105	NA	NA	NA	NA	IPR026870	Zinc-ribbon domain	NA	NA	NA	NA	NA
bin.105.strict_NODE_26_length_42850_cov_27.979496_15	Hel238.bin.105	NA	NA	NA	NA	IPR026870	Zinc-ribbon domain	NA	SCI99885	2.7e-11	68.6	Predicted membrane protein [uncultured Eubacterium sp.]
bin.105.strict_NODE_26_length_42850_cov_27.979496_16	Hel238.bin.105	NA	NA	NA	NA	IPR003033	SCP2 sterol-binding domain	NA	NA	NA	NA	NA
bin.105.strict_NODE_26_length_42850_cov_27.979496_17	Hel238.bin.105	NA	COG0826	NA	Peptidase family U32	IPR001539	Peptidase U32	NA	OGP73401	1.19e-88	288	hypothetical protein A2W09_03055 [Deltaproteobacteria bacterium RBG_16_50_11]
bin.105.strict_NODE_26_length_42850_cov_27.979496_18	Hel238.bin.105	NA	NA	NA	Aromatic prenyltransferase Orf2	IPR020965	Aromatic prenyltransferase, CloQ-type	NA	WP_014254177	1.79e-65	222	Aromatic prenyltransferase Orf2 [[Clostridium]
bin.105.strict_NODE_26_length_42850_cov_27.979496_19	Hel238.bin.105	NA	COG1032	NA	radical SAM domain protein	NA	NA	NA	WP_007222098	1.3e-77	258	B12-binding domain-containing radical SAM protein [Candidatus Jettenia caeni]
bin.105.strict_NODE_26_length_42850_cov_27.979496_20	Hel238.bin.105	NA	COG0535	NA	radical SAM domain protein	IPR023885	4Fe4S-binding SPASM domain	NA	WP_015350354	5.17e-165	482	radical SAM protein [Myxococcus stipitatus]
bin.105.strict_NODE_26_length_42850_cov_27.979496_21	Hel238.bin.105	NA	COG0535	NA	radical SAM domain protein	NA	NA	NA	WP_015350354	1.68e-175	508	radical SAM protein [Myxococcus stipitatus]
bin.105.strict_NODE_26_length_42850_cov_27.979496_24	Hel238.bin.105	NA	COG1032	arCOG01364	B12 binding domain	NA	NA	NA	OLS15057	3.58e-98	314	Radical SAM domain-containing protein [Candidatus Lokiarchaeota archaeon CR_4]
bin.105.strict_NODE_26_length_42850_cov_27.979496_25	Hel238.bin.105	NA	NA	NA	NA	IPR026870	Zinc-ribbon domain	NA	NA	NA	NA	NA
bin.105.strict_NODE_26_length_42850_cov_27.979496_26	Hel238.bin.105	NA	NA	NA	Sulfotransferase domain	NA	NA	NA	WP_054966321	1.79e-95	298	sulfotransferase [Thiohalorhabdus denitrificans]
bin.105.strict_NODE_26_length_42850_cov_27.979496_27	Hel238.bin.105	NA	NA	NA	glycosyl transferase family	IPR001173	Glycosyltransferase 2-like	K22708	WP_042316344	4.43e-36	145	mycofactocin system glycosyltransferase [Desulfotomaculum acetoxidans]
bin.105.strict_NODE_26_length_42850_cov_27.979496_28	Hel238.bin.105	NA	NA	NA	radical SAM domain	NA	NA	NA	KKT78036	3.01e-33	135	pyrroloquinoline quinone biosynthesis protein PqqE [Microgenomates group bacterium GW2011_GWB1_44_8]
bin.105.strict_NODE_26_length_42850_cov_27.979496_29	Hel238.bin.105	NA	COG0596	NA	Alpha beta hydrolase fold protein	IPR029058	Alpha/Beta hydrolase fold	NA	WP_099926198	1.28e-34	134	alpha/beta hydrolase [Streptomyces sp. 70]
bin.105.strict_NODE_26_length_42850_cov_27.979496_3	Hel238.bin.105	K07400	COG0694	NA	Nitrogen-fixing NifU domain protein	NA	NA	NA	GBE14125	1.45e-26	101	fe/S biogenesis protein NfuA [bacterium BMS3Abin14]
bin.105.strict_NODE_26_length_42850_cov_27.979496_30	Hel238.bin.105	K00633,K00661	COG0110	NA	Bacterial transferase hexapeptide repeat protein	IPR001451	Hexapeptide repeat	K00633	OLS15046	1.89e-56	198	hexapeptide transferase [Candidatus Lokiarchaeota archaeon CR_4]
bin.105.strict_NODE_26_length_42850_cov_27.979496_31	Hel238.bin.105	NA	COG0463	NA	glycosyl transferase	IPR029044	Nucleotide-diphospho-sugar transferases	NA	GBE55113	1.17e-25	110	putative glycosyltransferase EpsJ [archaeon BMS3Bbin15]
bin.105.strict_NODE_26_length_42850_cov_27.979496_32	Hel238.bin.105	K04034,K04035	COG1032	arCOG01356	B12 binding domain	IPR006158	Cobalamin (vitamin B12)-binding domain	NA	GBD97522	8.37e-79	263	(Dimethylallyl)adenosine tRNA methylthiotransferase MiaB [bacterium BMS3Abin06]
bin.105.strict_NODE_26_length_42850_cov_27.979496_33	Hel238.bin.105	NA	NA	NA	NA	NA	NA	NA	NA	NA	NA	NA
bin.105.strict_NODE_26_length_42850_cov_27.979496_35	Hel238.bin.105	NA	COG0726	arCOG02876	Polysaccharide deacetylase	IPR011330	Glycoside hydrolase/deacetylase, beta/alpha-barrel	K22278	WP_062371855	3.34e-43	155	polysaccharide deacetylase [Thermococcus guaymasensis]
bin.105.strict_NODE_26_length_42850_cov_27.979496_36	Hel238.bin.105	K04034,K04035	COG1032	arCOG01356	B12 binding domain	IPR006158	Cobalamin (vitamin B12)-binding domain	K04034	KKK44187	1.69e-104	330	Radical SAM superfamily protein [Lokiarchaeum sp. GC14_75]
bin.105.strict_NODE_26_length_42850_cov_27.979496_37	Hel238.bin.105	K04034,K04035	COG1032	arCOG01356	B12 binding domain	IPR006158	Cobalamin (vitamin B12)-binding domain	NA	OLS15048	4.22e-140	421	methyltransferase [Candidatus Lokiarchaeota archaeon CR_4]
bin.105.strict_NODE_26_length_42850_cov_27.979496_38	Hel238.bin.105	K04034	COG1032	arCOG01356	Radical SAM domain protein	NA	NA	NA	KPV62185	1.29e-162	479	coproporphyrinogen III oxidase [Candidatus Bathyarchaeota archaeon BA2]
bin.105.strict_NODE_26_length_42850_cov_27.979496_39	Hel238.bin.105	K01848	COG1884	NA	Methylmalonyl-CoA mutase	IPR006098	Methylmalonyl-CoA mutase, alpha chain, catalytic	K01848	KKK41747	0	922	Methylmalonyl-CoA mutase [Lokiarchaeum sp. GC14_75]
bin.105.strict_NODE_26_length_42850_cov_27.979496_4	Hel238.bin.105	NA	COG3386	NA	gluconolactonase	NA	NA	NA	KKK42157	5.76e-130	378	Gluconolactonase [Lokiarchaeum sp. GC14_75]
bin.105.strict_NODE_26_length_42850_cov_27.979496_40	Hel238.bin.105	K01849	COG2185	NA	Cobalamin B12-binding domain protein	IPR006158	Cobalamin (vitamin B12)-binding domain	K01849	KKK41748	1.29e-78	237	Methylmalonyl-CoA mutase [Lokiarchaeum sp. GC14_75]
bin.105.strict_NODE_26_length_42850_cov_27.979496_41	Hel238.bin.105	K07588	COG1703	arCOG01226	lysine arginine ornithine transport system kinase	NA	NA	K07588	KKK41749	3.18e-169	482	putative GTPase [Lokiarchaeum sp. GC14_75]
bin.105.strict_NODE_26_length_42850_cov_27.979496_6	Hel238.bin.105	K01905,K18594	COG1042	arCOG01340	CoA-binding domain protein	IPR016040	NAD(P)-binding domain	NA	OLS14226	5.6e-157	461	branched-chain acyl-CoA synthetase subunit alpha [Candidatus Lokiarchaeota archaeon CR_4]
bin.105.strict_NODE_26_length_42850_cov_27.979496_7	Hel238.bin.105	NA	COG0673	NA	domain protein	NA	NA	K00010	GBC94496	7.21e-51	181	Inositol 2-dehydrogenase [bacterium HR16]
bin.105.strict_NODE_26_length_42850_cov_27.979496_8	Hel238.bin.105	K02866	COG0197	arCOG04113	50S ribosomal protein L10.e	IPR016180	Ribosomal protein L10e/L16	K02866	KKK41736	4.18e-123	356	50S ribosomal protein L10e [Lokiarchaeum sp. GC14_75]
bin.105.strict_NODE_26_length_42850_cov_27.979496_9	Hel238.bin.105	NA	COG2516	NA	Elongator protein 3 MiaB NifB	NA	NA	NA	KKK41742	0	529	FO synthase subunit 2 [Lokiarchaeum sp. GC14_75]
bin.105.strict_NODE_260_length_533_cov_0.831140_1	Hel238.bin.105	NA	NA	NA	NA	IPR003615	HNH nuclease	NA	YP_001429704	2.81e-06	54.7	HNH homing nuclease [Bacillus phage 0305phi8-36]
bin.105.strict_NODE_262_length_531_cov_2.303965_1	Hel238.bin.105	K02823	COG0543	arCOG02199	Responsible for channeling the electrons from the oxidation of dihydroorotate from the FMN redox center in the PyrD type B subunit to the ultimate electron acceptor NAD( ) (By similarity)	NA	NA	K00351	KKK40804	3.23e-58	192	Sulfhydrogenase 1 subunit gamma [Lokiarchaeum sp. GC14_75]
bin.105.strict_NODE_265_length_527_cov_4.033333_1	Hel238.bin.105	K07739	COG1243	arCOG01361	histone acetyltransferase, ELP3 family	NA	NA	NA	KKK40803	1.8e-87	275	coproporphyrinogen III oxidase [Lokiarchaeum sp. GC14_75]
bin.105.strict_NODE_266_length_526_cov_1.772829_1	Hel238.bin.105	K01990	COG1131	NA	(ABC) transporter	IPR027417	P-loop containing nucleoside triphosphate hydrolase	NA	PIU55760	8.87e-46	161	ABC transporter ATP-binding protein [Chloroflexi bacterium CG07_land_8_20_14_0_80_51_10]
bin.105.strict_NODE_267_length_516_cov_2.460137_1	Hel238.bin.105	K00344	COG0604	NA	Alcohol dehydrogenase zinc-binding domain protein	IPR011032	GroES-like	NA	OFY75436	2.14e-49	167	NADPH:quinone reductase [Bacteroidetes bacterium RBG_19FT_COMBO_42_7]
bin.105.strict_NODE_27_length_42569_cov_27.031653_11	Hel238.bin.105	NA	COG2110	NA	domain protein	IPR002589	Macro domain	NA	WP_093395313	5.23e-22	96.3	macro domain-containing protein [Thermodesulforhabdus norvegica]
bin.105.strict_NODE_27_length_42569_cov_27.031653_12	Hel238.bin.105	K01104	COG0394	NA	protein tyrosine phosphatase	IPR023485	Phosphotyrosine protein phosphatase I superfamily	K01104	KKK41627	2.58e-33	124	Low molecular weight protein-tyrosine-phosphatase YwlE [Lokiarchaeum sp. GC14_75]
bin.105.strict_NODE_27_length_42569_cov_27.031653_13	Hel238.bin.105	K01104	COG0394	NA	protein tyrosine phosphatase	IPR023485	Phosphotyrosine protein phosphatase I superfamily	K01104	KKK45765	3.26e-69	215	Low molecular weight protein-tyrosine-phosphatase [Lokiarchaeum sp. GC14_75]
bin.105.strict_NODE_27_length_42569_cov_27.031653_14	Hel238.bin.105	K01104	COG0394	NA	phosphotyrosine protein phosphatase	IPR023485	Phosphotyrosine protein phosphatase I superfamily	NA	KKK41628	3.35e-53	175	Low molecular weight protein-tyrosine-phosphatase YfkJ [Lokiarchaeum sp. GC14_75]
bin.105.strict_NODE_27_length_42569_cov_27.031653_15	Hel238.bin.105	K00278	COG0029	NA	Fumarate reductase flavoprotein C-term	IPR005288	L-aspartate oxidase	K00278	KKK45769	0	885	L-aspartate oxidase [Lokiarchaeum sp. GC14_75]
bin.105.strict_NODE_27_length_42569_cov_27.031653_17	Hel238.bin.105	K11645,K16306	COG1830	arCOG04044	aldolase (EC 4.1.2.13)	NA	NA	K11645	OLS14606	1.23e-129	377	putative phospho-2-dehydro-3-deoxyheptonate aldolase [Candidatus Lokiarchaeota archaeon CR_4]
bin.105.strict_NODE_27_length_42569_cov_27.031653_19	Hel238.bin.105	NA	NA	NA	NA	IPR007404	LexA-binding, inner membrane-associated putative hydrolase	NA	WP_011391731	1.99e-11	68.9	metal-dependent hydrolase [Moorella thermoacetica]
bin.105.strict_NODE_27_length_42569_cov_27.031653_20	Hel238.bin.105	K04034,K04035	COG1032	arCOG01356	B12 binding domain	IPR006158	Cobalamin (vitamin B12)-binding domain	NA	OLS15251	9.24e-157	462	Fe-S oxidoreductase [Candidatus Lokiarchaeota archaeon CR_4]
bin.105.strict_NODE_27_length_42569_cov_27.031653_22	Hel238.bin.105	K10896	COG1111	arCOG00872	Hef nuclease	IPR006166	ERCC4 domain	NA	WP_048192041	1.29e-29	127	Hef nuclease [Methanobacterium sp. SMA-27]
bin.105.strict_NODE_27_length_42569_cov_27.031653_23	Hel238.bin.105	K07090	NA	NA	Sulfite exporter TauE/SafE	IPR002781	Transmembrane protein TauE-like	NA	OGH24172	1.01e-15	83.6	sulfonate transporter [Candidatus Levybacteria bacterium RIFCSPHIGHO2_01_FULL_40_16]
bin.105.strict_NODE_27_length_42569_cov_27.031653_24	Hel238.bin.105	K01835,K01840	COG1109	NA	Phosphoglucomutase phosphomannomutase alpha beta alpha domain I	IPR005844	Alpha-D-phosphohexomutase, alpha/beta/alpha domain I	NA	WP_068822317	8e-09	69.7	phospho-sugar mutase [Pedobacter psychrophilus]
bin.105.strict_NODE_27_length_42569_cov_27.031653_25	Hel238.bin.105	K07943	NA	NA	Inherit from apiNOG: ADP-ribosylation	IPR027417	P-loop containing nucleoside triphosphate hydrolase	NA	OLS16432	6.82e-99	302	Ras-related protein Rab-23 [Candidatus Lokiarchaeota archaeon CR_4]
bin.105.strict_NODE_27_length_42569_cov_27.031653_27	Hel238.bin.105	K01560,K07025	COG1011	NA	hydrolase	IPR006439	HAD hydrolase, subfamily IA	K08723	KKK40349	1.54e-69	222	putative HAD-hydrolase [Lokiarchaeum sp. GC14_75]
bin.105.strict_NODE_27_length_42569_cov_27.031653_28	Hel238.bin.105	NA	NA	NA	member RAS oncogene family	NA	NA	NA	OLS13797	8.31e-39	140	small GTP-binding protein [Candidatus Lokiarchaeota archaeon CR_4]
bin.105.strict_NODE_27_length_42569_cov_27.031653_29	Hel238.bin.105	NA	NA	NA	Endonuclease Exonuclease phosphatase	IPR009097	RNA ligase/cyclic nucleotide phosphodiesterase	NA	CUS95965	3.73e-53	177	2'-5' RNA ligase [Candidatus Kryptobacter tengchongensis]
bin.105.strict_NODE_27_length_42569_cov_27.031653_30	Hel238.bin.105	K07575	COG2016	arCOG00985	PUA domain	IPR004521	Uncharacterised domain CHP00451	K07575	OLS14505	3.1e-45	155	PUA domain containing protein [Candidatus Lokiarchaeota archaeon CR_4]
bin.105.strict_NODE_27_length_42569_cov_27.031653_33	Hel238.bin.105	NA	NA	NA	NA	NA	NA	NA	KUK13148	2.79e-20	92	Uncharacterized protein XD52_1570 [bacterium 42_11]
bin.105.strict_NODE_27_length_42569_cov_27.031653_34	Hel238.bin.105	NA	NA	NA	NA	IPR002563	Flavin reductase like domain	NA	CDE10697	3.29e-97	297	uncharacterized protein BN623_00371 [Clostridium sp. CAG:354]
bin.105.strict_NODE_27_length_42569_cov_27.031653_35	Hel238.bin.105	K01667,K01668	COG3033	NA	tryptophanase EC 4.1.99.1	IPR001597	Aromatic amino acid beta-eliminating lyase/threonine aldolase	NA	OLS25340	0	748	Tryptophanase [Candidatus Heimdallarchaeota archaeon LC_3]
bin.105.strict_NODE_27_length_42569_cov_27.031653_36	Hel238.bin.105	K07901,K18158	NA	NA	Involved in exocytosis. Maybe by regulating the binding and fusion of secretory vesicles with the cell surface. The GTP- bound form of SEC4 may interact with an effector, thereby stimulating its activity and leading to exocytotic fusion. SEC4 may be an upstream activator of the 19.5S SEC8 SEC15 particle. SEC4 probably interacts directly with SEC8	IPR027417	P-loop containing nucleoside triphosphate hydrolase	K07930	KKK44343	5.96e-60	194	small GTP-binding domain protein [Lokiarchaeum sp. GC14_75]
bin.105.strict_NODE_27_length_42569_cov_27.031653_37	Hel238.bin.105	NA	COG0477	arCOG00130	Major facilitator superfamily	IPR011701	Major facilitator superfamily	NA	OLS12192	1.07e-109	342	arabinose efflux permease family protein [Candidatus Lokiarchaeota archaeon CR_4]
bin.105.strict_NODE_27_length_42569_cov_27.031653_7	Hel238.bin.105	K03790,K03896	COG1670	NA	#NAME?	IPR016181	Acyl-CoA N-acyltransferase	K03790	KKK40380	4.18e-60	194	Spermidine N(1)-acetyltransferase [Lokiarchaeum sp. GC14_75]
bin.105.strict_NODE_27_length_42569_cov_27.031653_8	Hel238.bin.105	K00074,K15016	COG1024	arCOG00249	3-hydroxyacyl-CoA dehydrogenase	IPR001753	Crotonase superfamily	K13767	KKK46062	4.52e-87	271	3-hydroxypropionyl-coenzyme A dehydratase [Lokiarchaeum sp. GC14_75]
bin.105.strict_NODE_27_length_42569_cov_27.031653_9	Hel238.bin.105	K15016	NA	NA	3-hydroxyacyl-CoA dehydrogenase, C-terminal domain	IPR006108	3-hydroxyacyl-CoA dehydrogenase, C-terminal	NA	KKK44060	3.81e-167	481	putative 3-hydroxybutyryl-CoA dehydrogenase [Lokiarchaeum sp. GC14_75]
bin.105.strict_NODE_270_length_514_cov_2.334096_1	Hel238.bin.105	NA	COG5483	NA	Protein of unknown function, DUF488	IPR007438	Protein of unknown function DUF488	NA	WP_073037929	1.19e-14	73.6	DUF488 domain-containing protein [Desulfacinum infernum]
bin.105.strict_NODE_275_length_511_cov_1.389401_1	Hel238.bin.105	NA	NA	NA	NA	IPR013325	RNA polymerase sigma factor, region 2	NA	EDY32877	1.85e-06	56.6	sigma-70, region 4 [Ruminococcus lactaris ATCC 29176]
bin.105.strict_NODE_276_length_511_cov_0.997696_1	Hel238.bin.105	K00311,K17830	COG0644	arCOG00570	geranylgeranyl reductase	IPR023753	FAD/NAD(P)-binding domain	NA	OLS31372	1.19e-64	213	Digeranylgeranylglycerophospholipid reductase [Candidatus Heimdallarchaeota archaeon AB_125]
bin.105.strict_NODE_28_length_41393_cov_28.316609_10	Hel238.bin.105	NA	NA	NA	NA	IPR004942	Roadblock/LAMTOR2 domain	NA	KKK41548	1.23e-09	63.2	Roadblock/LC7 domain protein [Lokiarchaeum sp. GC14_75]
bin.105.strict_NODE_28_length_41393_cov_28.316609_12	Hel238.bin.105	NA	NA	NA	Domain of unknown function (DUF1848)	IPR014998	Protein of unknown function DUF1848	NA	PIE71832	3.38e-57	194	DNA photolyase [Deltaproteobacteria bacterium]
bin.105.strict_NODE_28_length_41393_cov_28.316609_13	Hel238.bin.105	NA	COG0277	NA	FAD linked oxidase domain protein	IPR006094	FAD linked oxidase, N-terminal	NA	WP_005234386	9.5e-15	87.8	FAD-binding oxidoreductase [Acinetobacter sp. NIPH 2171]
bin.105.strict_NODE_28_length_41393_cov_28.316609_14	Hel238.bin.105	K03239,K08963	COG0182	arCOG01123	Catalyzes the interconversion of methylthioribose-1- phosphate (MTR-1-P) into methylthioribulose-1-phosphate (MTRu-1-P) (By similarity)	NA	NA	K08963	KKK40727	6.1e-180	508	putative methylthioribose-1-phosphate isomerase, partial [Lokiarchaeum sp. GC14_75]
bin.105.strict_NODE_28_length_41393_cov_28.316609_16	Hel238.bin.105	K05540	COG0042	NA	Catalyzes the synthesis of dihydrouridine, a modified base found in the D-loop of most tRNAs (By similarity)	NA	NA	K05540	CDE25138	2.9e-62	210	tRNA-dihydrouridine synthase [Clostridium sp. CAG:440]
bin.105.strict_NODE_28_length_41393_cov_28.316609_18	Hel238.bin.105	K00688	COG0058	NA	phosphorylase	IPR000811	Glycosyl transferase, family 35	K00688	WP_041018506	1.07e-168	500	alpha-glucan family phosphorylase [Criblamydia sequanensis]
bin.105.strict_NODE_28_length_41393_cov_28.316609_2	Hel238.bin.105	K05916	COG1018	NA	Oxidoreductase	IPR001041	2Fe-2S ferredoxin-type iron-sulfur binding domain	K15983	WP_066737642	3.69e-116	353	oxidoreductase [Bariatricus massiliensis]
bin.105.strict_NODE_28_length_41393_cov_28.316609_20	Hel238.bin.105	K00820	COG0449	NA	SIS domain	NA	NA	NA	WP_084430547	2.15e-39	152	SIS domain-containing protein [Kibdelosporangium aridum]
bin.105.strict_NODE_28_length_41393_cov_28.316609_21	Hel238.bin.105	K08217	NA	NA	Pfam:DUF894	IPR011701	Major facilitator superfamily	NA	KKK44428	4.15e-112	345	Enterobactin exporter EntS [Lokiarchaeum sp. GC14_75]
bin.105.strict_NODE_28_length_41393_cov_28.316609_22	Hel238.bin.105	K03273,K16881	COG1109	NA	Catalyzes the synthesis of ADP-glucose, a sugar donor used in elongation reactions on alpha-glucans (By similarity)	NA	NA	K00966	KKK42112	1.2e-161	467	Bifunctional protein GlmU [Lokiarchaeum sp. GC14_75]
bin.105.strict_NODE_28_length_41393_cov_28.316609_23	Hel238.bin.105	NA	COG4886	NA	Leucine-rich repeat-containing protein	IPR032675	Leucine-rich repeat domain, L domain-like	NA	KKK41188	1.44e-30	133	leucine-rich and tetratricopeptide repeat domain protein [Lokiarchaeum sp. GC14_75]
bin.105.strict_NODE_28_length_41393_cov_28.316609_26	Hel238.bin.105	K05873	COG1437	arCOG01723	adenylyl cyclase CyaB	IPR033469	CYTH-like domain	K05873	KKK42116	2.22e-74	231	CYTH domain protein [Lokiarchaeum sp. GC14_75]
bin.105.strict_NODE_28_length_41393_cov_28.316609_27	Hel238.bin.105	NA	COG0144	arCOG00973	RNA methylase, NOL1 NOP2 sun family	IPR029063	S-adenosyl-L-methionine-dependent methyltransferase	K22901	KKK42117	3.31e-137	399	tRNA (cytosine(48)-C(5))-methyltransferase [Lokiarchaeum sp. GC14_75]
bin.105.strict_NODE_28_length_41393_cov_28.316609_28	Hel238.bin.105	K07565	COG1374	NA	pre-rRNA processing and 60S ribosome subunit assembly (By similarity)	IPR005155	Ribosome biogenesis factor NIP7-like	K07565	XP_020050092	1.55e-10	67	putative nucleolar ribosomal biogenesis factor NIP7p [Ascoidea rubescens DSM 1968]
bin.105.strict_NODE_28_length_41393_cov_28.316609_29	Hel238.bin.105	NA	NA	NA	NA	IPR007286	EAP30	NA	KKK42119	2.53e-115	338	EAP30 domain protein (ESCRT-II) (Vps22/36-like) [Lokiarchaeum sp. GC14_75]
bin.105.strict_NODE_28_length_41393_cov_28.316609_3	Hel238.bin.105	K09835	COG1233	NA	fad dependent oxidoreductase	NA	NA	K09516	WP_090437661	0	587	NAD(P)/FAD-dependent oxidoreductase [Natronincola peptidivorans]
bin.105.strict_NODE_28_length_41393_cov_28.316609_30	Hel238.bin.105	K12189	NA	NA	ESCRT-II complex subunit	IPR008570	ESCRT-II complex, vps25 subunit	NA	AKC94895	2.02e-87	272	putative Vps25-like protein [uncultured organism]
bin.105.strict_NODE_28_length_41393_cov_28.316609_31	Hel238.bin.105	K12196	NA	NA	MIT	NA	NA	K12196	AKC94931	0	615	putative AAA-type ATPase Vps4 [uncultured organism]
bin.105.strict_NODE_28_length_41393_cov_28.316609_32	Hel238.bin.105	NA	NA	NA	NA	IPR005024	Snf7 family	NA	AKC94897	1.42e-101	301	putative Vps2/24/46-like protein [uncultured organism]
bin.105.strict_NODE_28_length_41393_cov_28.316609_33	Hel238.bin.105	K00850,K00852,K00856	COG0524	arCOG00014	pfkb domain protein	IPR029056	Ribokinase-like	NA	KKK42123	6.15e-179	507	5-dehydro-2-deoxygluconokinase [Lokiarchaeum sp. GC14_75]
bin.105.strict_NODE_28_length_41393_cov_28.316609_35	Hel238.bin.105	NA	COG0500	NA	Tellurite resistance protein TehB	IPR013216	Methyltransferase type 11	NA	KKK41424	9.05e-136	392	SAM-dependent methyltransferase [Lokiarchaeum sp. GC14_75]
bin.105.strict_NODE_28_length_41393_cov_28.316609_36	Hel238.bin.105	K02033	COG0601	NA	ABC transporter (Permease	IPR000515	ABC transporter type 1, transmembrane domain MetI-like	NA	WP_047070888	2.27e-23	110	ABC transporter permease [Brevibacillus formosus]
bin.105.strict_NODE_28_length_41393_cov_28.316609_37	Hel238.bin.105	NA	COG0500	NA	Methyltransferase	NA	NA	NA	BAJ06899	3.45e-59	196	putative methyl transferase [uncultured bacterium]
bin.105.strict_NODE_28_length_41393_cov_28.316609_38	Hel238.bin.105	NA	COG0500	NA	Methyltransferase	NA	NA	NA	BAJ06899	6.7e-54	182	putative methyl transferase [uncultured bacterium]
bin.105.strict_NODE_28_length_41393_cov_28.316609_4	Hel238.bin.105	K01206	COG3669	NA	Alpha-L-fucosidase	IPR017853	Glycoside hydrolase superfamily	K01206	WP_082051683	1.76e-153	453	alpha-L-fucosidase [Tolypothrix bouteillei]
bin.105.strict_NODE_28_length_41393_cov_28.316609_41	Hel238.bin.105	NA	COG1680	NA	beta-lactamase	IPR012338	Beta-lactamase/transpeptidase-like	NA	EMR74023	1.21e-55	200	penicillin-binding protein, beta-lactamase class C [Thaumarchaeota archaeon SCGC AB-539-E09]
bin.105.strict_NODE_28_length_41393_cov_28.316609_42	Hel238.bin.105	NA	NA	NA	NA	IPR024227	Protein of unknown function DUF3795	NA	WP_029162603	6.09e-12	67	DUF3795 domain-containing protein [Clostridium scatologenes]
bin.105.strict_NODE_28_length_41393_cov_28.316609_43	Hel238.bin.105	K00927	COG0126	arCOG00496	Phosphoglycerate kinase	IPR001576	Phosphoglycerate kinase	K00927	KKK41288	0	538	Phosphoglycerate kinase [Lokiarchaeum sp. GC14_75]
bin.105.strict_NODE_28_length_41393_cov_28.316609_5	Hel238.bin.105	NA	COG0517	NA	SnoaL-like polyketide cyclase	IPR009959	Polyketide cyclase SnoaL-like domain	NA	KYK30682	2.71e-16	80.1	hypothetical protein AYK19_17980 [Theionarchaea archaeon DG-70-1]
bin.105.strict_NODE_28_length_41393_cov_28.316609_6	Hel238.bin.105	K01130	COG3119	NA	Sulfatase	IPR000917	Sulfatase, N-terminal	K12374	WP_014751054	3.34e-110	346	DUF4976 domain-containing protein [Advenella kashmirensis]
bin.105.strict_NODE_28_length_41393_cov_28.316609_7	Hel238.bin.105	NA	COG2043	NA	Uncharacterised ArCR, COG2043	IPR003748	Protein of unknown function DUF169	NA	WP_028314347	7.51e-70	226	hypothetical protein [Desulfatibacillum aliphaticivorans]
bin.105.strict_NODE_28_length_41393_cov_28.316609_8	Hel238.bin.105	NA	COG0716	arCOG00519	Flavodoxin	IPR008254	Flavodoxin/nitric oxide synthase	NA	KKK45103	8.18e-46	157	flavodoxin [Lokiarchaeum sp. GC14_75]
bin.105.strict_NODE_28_length_41393_cov_28.316609_9	Hel238.bin.105	NA	COG1600	NA	Catalyzes the conversion of epoxyqueuosine (oQ) to queuosine (Q), which is a hypermodified base found in the wobble positions of tRNA(Asp), tRNA(Asn), tRNA(His) and tRNA(Tyr) (By similarity)	NA	NA	NA	WP_012173606	4.47e-102	314	4Fe-4S ferredoxin iron-sulfur-binding domain-containing protein [Desulfococcus oleovorans]
bin.105.strict_NODE_280_length_506_cov_1.417249_1	Hel238.bin.105	K03106	COG0541	NA	Involved in targeting and insertion of nascent membrane proteins into the cytoplasmic membrane. Binds to the hydrophobic signal sequence of the ribosome-nascent chain (RNC) as it emerges from the ribosomes. The SRP-RNC complex is then targeted to the cytoplasmic membrane where it interacts with the SRP receptor FtsY (By similarity)	IPR004125	Signal recognition particle, SRP54 subunit, M-domain	NA	KKK40885	2.79e-24	103	Signal recognition particle 54 kDa protein [Lokiarchaeum sp. GC14_75]
bin.105.strict_NODE_281_length_505_cov_0.712617_1	Hel238.bin.105	NA	NA	NA	NA	IPR027417	P-loop containing nucleoside triphosphate hydrolase	NA	WP_048195334	3.26e-08	57.8	hypothetical protein [Methanococcoides methylutens]
bin.105.strict_NODE_284_length_502_cov_0.743529_1	Hel238.bin.105	NA	NA	NA	NA	NA	NA	NA	OQY37942	7.77e-28	111	hypothetical protein B6228_05275, partial [Candidatus Atribacteria bacterium 4572_76]
bin.105.strict_NODE_287_length_501_cov_1.233491_2	Hel238.bin.105	K08681	COG0311	NA	Involved in the hydrolysis of glutamine to glutamate and ammonia. Channels an ammonia molecule to PdxS (By similarity)	IPR002161	Pyridoxal 5'-phosphate synthase subunit PdxT/SNO	K08681	OQW99601	8.87e-17	79.3	glutamine amidotransferase subunit PdxT [Desulfobacteraceae bacterium IS3]
bin.105.strict_NODE_29_length_40963_cov_27.737098_1	Hel238.bin.105	K03593	COG0489	NA	ATPase-like, ParA MinD	IPR027417	P-loop containing nucleoside triphosphate hydrolase	NA	KKK46035	2.4e-33	124	Septum site-determining protein MinD [Lokiarchaeum sp. GC14_75]
bin.105.strict_NODE_29_length_40963_cov_27.737098_10	Hel238.bin.105	NA	COG1433	NA	Dinitrogenase iron-molybdenum cofactor biosynthesis protein	IPR003731	Dinitrogenase iron-molybdenum cofactor biosynthesis	NA	OIO72123	1.36e-43	149	dinitrogenase iron-molybdenum cofactor [Elusimicrobia bacterium CG1_02_37_114]
bin.105.strict_NODE_29_length_40963_cov_27.737098_11	Hel238.bin.105	K04488	COG0822	NA	NifU-like N terminal domain	IPR002871	NIF system FeS cluster assembly, NifU, N-terminal	NA	KKK43465	7.59e-38	135	NifU-like protein [Lokiarchaeum sp. GC14_75]
bin.105.strict_NODE_29_length_40963_cov_27.737098_12	Hel238.bin.105	NA	COG0731	NA	Radical SAM domain protein	NA	NA	NA	AAU82922	1.18e-102	312	Fe-S oxidoreductase [uncultured archaeon GZfos23H9]
bin.105.strict_NODE_29_length_40963_cov_27.737098_13	Hel238.bin.105	NA	COG1720	NA	Methyltransferase, YaeB family	IPR023370	TsaA-like domain	NA	WP_090722675	1.85e-39	140	hypothetical protein [Atribacteria bacterium JGI 0000014-F07]
bin.105.strict_NODE_29_length_40963_cov_27.737098_14	Hel238.bin.105	K14108	COG1145	arCOG02185	4fe-4S ferredoxin iron-sulfur binding domain protein	NA	NA	NA	KKK44878	1.58e-26	106	Ketoisovalerate oxidoreductase subunit VorD [Lokiarchaeum sp. GC14_75]
bin.105.strict_NODE_29_length_40963_cov_27.737098_15	Hel238.bin.105	K00656,K20038	COG1882	NA	formate C-acetyltransferase	IPR001150	Glycine radical domain	NA	WP_012610612	5.53e-180	546	formate C-acetyltransferase [Desulfatibacillum alkenivorans]
bin.105.strict_NODE_29_length_40963_cov_27.737098_16	Hel238.bin.105	NA	COG4886	NA	leucine-rich repeat family protein	IPR032675	Leucine-rich repeat domain, L domain-like	NA	KKK43503	1.73e-28	120	leucine-rich repeat domain protein [Lokiarchaeum sp. GC14_75]
bin.105.strict_NODE_29_length_40963_cov_27.737098_17	Hel238.bin.105	K00757	COG2820	arCOG01324	phosphorylase family 1	IPR000845	Nucleoside phosphorylase domain	K00757	PIQ70082	6.87e-74	234	purine phosphorylase [Candidatus Shapirobacteria bacterium CG11_big_fil_rev_8_21_14_0_20_40_12]
bin.105.strict_NODE_29_length_40963_cov_27.737098_18	Hel238.bin.105	K00249,K09456	COG1960	NA	acyl-CoA dehydrogenase	IPR006091	Acyl-CoA oxidase/dehydrogenase, central domain	K09456	PKN51373	0	559	acyl-CoA dehydrogenase [Deltaproteobacteria bacterium HGW-Deltaproteobacteria-13]
bin.105.strict_NODE_29_length_40963_cov_27.737098_19	Hel238.bin.105	K01692	COG1024	NA	enoyl-CoA hydratase	IPR029045	ClpP/crotonase-like domain	K01692	KKK42140	8.66e-89	275	3-hydroxypropionyl-coenzyme A dehydratase [Lokiarchaeum sp. GC14_75]
bin.105.strict_NODE_29_length_40963_cov_27.737098_2	Hel238.bin.105	NA	COG1433	NA	Dinitrogenase iron-molybdenum cofactor biosynthesis protein	IPR003731	Dinitrogenase iron-molybdenum cofactor biosynthesis	NA	WP_092220492	1.48e-17	82	dinitrogenase iron-molybdenum cofactor biosynthesis protein [Desulforhopalus singaporensis]
bin.105.strict_NODE_29_length_40963_cov_27.737098_20	Hel238.bin.105	K01692	COG1024	NA	enoyl-CoA hydratase isomerase	IPR001753	Crotonase superfamily	K12663	KKK42140	2.55e-81	255	3-hydroxypropionyl-coenzyme A dehydratase [Lokiarchaeum sp. GC14_75]
bin.105.strict_NODE_29_length_40963_cov_27.737098_21	Hel238.bin.105	NA	NA	NA	OsmC-like protein	IPR003718	OsmC/Ohr family	NA	WP_012828627	1.39e-26	108	OsmC family peroxiredoxin [Haliangium ochraceum]
bin.105.strict_NODE_29_length_40963_cov_27.737098_22	Hel238.bin.105	K01073	COG1607	NA	Thioesterase superfamily protein	IPR029069	HotDog domain	NA	KKK40991	1.57e-80	244	putative acyl-CoA thioester hydrolase [Lokiarchaeum sp. GC14_75]
bin.105.strict_NODE_29_length_40963_cov_27.737098_23	Hel238.bin.105	K03294	COG0531	arCOG00009	Amino acid permease-associated region	IPR002293	Amino acid/polyamine transporter I	K03294	OLS18574	6.99e-169	490	putative amino acid permease YhdG [Candidatus Odinarchaeota archaeon LCB_4]
bin.105.strict_NODE_29_length_40963_cov_27.737098_25	Hel238.bin.105	K04069	COG1180	NA	anaerobic ribonucleoside-triphosphate reductase activating protein	IPR012840	Anaerobic ribonucleoside-triphosphate reductase activating protein	K04069	KKK40993	1.72e-104	311	Pyruvate formate-lyase 1-activating enzyme [Lokiarchaeum sp. GC14_75]
bin.105.strict_NODE_29_length_40963_cov_27.737098_26	Hel238.bin.105	K00248,K00249	COG1960	NA	acyl-CoA dehydrogenase	IPR009100	Acyl-CoA dehydrogenase/oxidase, N-terminal and middle domain	K00253	OLS14446	8e-137	407	acyl-CoA dehydrogenase domain-containing protein [Candidatus Lokiarchaeota archaeon CR_4]
bin.105.strict_NODE_29_length_40963_cov_27.737098_27	Hel238.bin.105	NA	NA	NA	NA	IPR001322	Lamin Tail Domain	NA	KKK41118	3.92e-45	187	Ser-Thr-rich glycosyl-phosphatidyl-inositol-anchored membrane family protein [Lokiarchaeum sp. GC14_75]
bin.105.strict_NODE_29_length_40963_cov_27.737098_28	Hel238.bin.105	NA	COG0524	NA	PfkB domain-containing protein	IPR029056	Ribokinase-like	NA	KKK40994	1e-122	362	pfkB family carbohydrate kinase [Lokiarchaeum sp. GC14_75]
bin.105.strict_NODE_29_length_40963_cov_27.737098_29	Hel238.bin.105	NA	NA	NA	NA	NA	NA	NA	OUV48326	3.52e-12	74.7	hypothetical protein CBC80_00505 [Flavobacteriaceae bacterium TMED120]
bin.105.strict_NODE_29_length_40963_cov_27.737098_30	Hel238.bin.105	NA	NA	NA	NA	IPR011991	Winged helix-turn-helix DNA-binding domain	NA	KKK40996	2.26e-35	124	hypothetical protein Lokiarch_46730 [Lokiarchaeum sp. GC14_75]
bin.105.strict_NODE_29_length_40963_cov_27.737098_31	Hel238.bin.105	K01069	COG0491	NA	Domain protein	IPR001279	Metallo-beta-lactamase	K01069	KKK40997	1.7e-95	286	putative polyketide biosynthesis zinc-dependent hydrolase PksB [Lokiarchaeum sp. GC14_75]
bin.105.strict_NODE_29_length_40963_cov_27.737098_32	Hel238.bin.105	NA	NA	NA	NA	NA	NA	NA	KKK45831	2.72e-47	155	Roadblock/LC7 domain protein [Lokiarchaeum sp. GC14_75]
bin.105.strict_NODE_29_length_40963_cov_27.737098_33	Hel238.bin.105	NA	NA	NA	NA	IPR004942	Roadblock/LAMTOR2 domain	NA	KKK45825	3.13e-52	169	Roadblock/LC7 domain protein [Lokiarchaeum sp. GC14_75]
bin.105.strict_NODE_29_length_40963_cov_27.737098_35	Hel238.bin.105	K01438,K01439	COG0624	NA	succinyl-diaminopimelate desuccinylase	NA	NA	K01439	KKK40267	0	580	N-formyl-4-amino-5-aminomethyl-2-methylpyrimidine deformylase [Lokiarchaeum sp. GC14_75]
bin.105.strict_NODE_29_length_40963_cov_27.737098_36	Hel238.bin.105	K07114	COG2304	NA	von Willebrand factor, type A	IPR011011	Zinc finger, FYVE/PHD-type	K03142	KKK45987	4.2e-173	497	von Willebrand factor type A domain protein [Lokiarchaeum sp. GC14_75]
bin.105.strict_NODE_29_length_40963_cov_27.737098_37	Hel238.bin.105	K01874	COG0143	arCOG00810	Is required not only for elongation of protein synthesis but also for the initiation of all mRNA translation through initiator tRNA(fMet) aminoacylation (By similarity)	IPR012340	Nucleic acid-binding, OB-fold	K01874	KYH39156	0	611	Methionyl-tRNA synthetase [Candidatus Bathyarchaeota archaeon B25]
bin.105.strict_NODE_29_length_40963_cov_27.737098_4	Hel238.bin.105	K09116	COG1578	NA	Protein of unknown function DUF89	IPR002791	Domain of unknown function DUF89	K09116	WP_071518802	5.4e-57	194	DUF89 domain-containing protein [Geitlerinema sp. PCC 9228]
bin.105.strict_NODE_29_length_40963_cov_27.737098_5	Hel238.bin.105	NA	NA	NA	major facilitator superfamily MFS_1	IPR020846	Major facilitator superfamily domain	NA	KUO72777	7.01e-94	298	MFS transporter [Clostridia bacterium BRH_c25]
bin.105.strict_NODE_29_length_40963_cov_27.737098_8	Hel238.bin.105	K03709,K04758	COG1321	arCOG02099	iron (metal) dependent repressor, dtxr family	IPR022687	DTXR-type HTH domain	K03709	KKK43698	4.74e-27	107	Transcriptional regulator MntR [Lokiarchaeum sp. GC14_75]
bin.105.strict_NODE_29_length_40963_cov_27.737098_9	Hel238.bin.105	NA	NA	NA	NA	NA	NA	NA	WP_071522332	7.75e-09	59.7	hypothetical protein [Moorella thermoacetica]
bin.105.strict_NODE_3_length_111434_cov_27.546611_1	Hel238.bin.105	NA	NA	NA	NA	NA	NA	NA	XP_017045884	4.72e-06	55.8	PREDICTED: serine-rich adhesin for platelets [Drosophila ficusphila]
bin.105.strict_NODE_3_length_111434_cov_27.546611_11	Hel238.bin.105	K10878	COG1697	NA	SPO11 meiotic protein covalently bound to DSB homolog (S. cerevisiae)	IPR002815	Spo11/DNA topoisomerase VI subunit A	K10878	KKK41150	0	614	DNA topoisomerase VI, subunit A [Lokiarchaeum sp. GC14_75]
bin.105.strict_NODE_3_length_111434_cov_27.546611_12	Hel238.bin.105	K03167	COG1389	arCOG01165	DNA topoisomerase VI subunit B (EC 5.99.1.3)	IPR020568	Ribosomal protein S5 domain 2-type fold	K03167	KKK41149	0	1274	DNA topoisomerase VI, subunit B [Lokiarchaeum sp. GC14_75]
bin.105.strict_NODE_3_length_111434_cov_27.546611_13	Hel238.bin.105	K13038	COG0452	arCOG01704	bifunctional phosphopantothenoylcysteine decarboxylase phosphopantothenate synthase	IPR003382	Flavoprotein	K13038	KKK41146	0	633	Coenzyme A biosynthesis bifunctional protein CoaBC [Lokiarchaeum sp. GC14_75]
bin.105.strict_NODE_3_length_111434_cov_27.546611_15	Hel238.bin.105	NA	COG1239	NA	ATPase associated with various cellular activities, AAA_5	IPR002035	von Willebrand factor, type A	NA	KKK41144	0	1220	VWA domain containing CoxE-like protein [Lokiarchaeum sp. GC14_75]
bin.105.strict_NODE_3_length_111434_cov_27.546611_16	Hel238.bin.105	K03405,K03924	COG1239	NA	magnesium chelatase	IPR027417	P-loop containing nucleoside triphosphate hydrolase	NA	KKK41143	0	541	AAA domain (dynein-related subfamily) [Lokiarchaeum sp. GC14_75]
bin.105.strict_NODE_3_length_111434_cov_27.546611_17	Hel238.bin.105	K06223	COG0338	NA	Dna adenine methylase	IPR012327	D12 class N6 adenine-specific DNA methyltransferase	K06223	KKK41142	1e-122	361	Modification methylase DpnIIA [Lokiarchaeum sp. GC14_75]
bin.105.strict_NODE_3_length_111434_cov_27.546611_18	Hel238.bin.105	K00656,K20038	COG1882	NA	formate C-acetyltransferase	IPR004184	Pyruvate formate lyase domain	K00656	KKK41141	0	1154	4-hydroxyphenylacetate decarboxylase large subunit [Lokiarchaeum sp. GC14_75]
bin.105.strict_NODE_3_length_111434_cov_27.546611_19	Hel238.bin.105	K01011,K06024	COG1386	arCOG02613	chromosome segregation and condensation protein ScpB	IPR011991	Winged helix-turn-helix DNA-binding domain	K06024	OYT65181	4.2e-28	115	SMC-Scp complex subunit ScpB [Candidatus Bathyarchaeota archaeon ex4484_205]
bin.105.strict_NODE_3_length_111434_cov_27.546611_2	Hel238.bin.105	NA	COG0123	arCOG00324	Histone deacetylase domain	NA	NA	NA	KKK41156	0	528	Acetoin utilization protein AcuC [Lokiarchaeum sp. GC14_75]
bin.105.strict_NODE_3_length_111434_cov_27.546611_21	Hel238.bin.105	K03529	COG1196	arCOG00371	Required for chromosome condensation and partitioning (By similarity)	NA	NA	K03529	OLS15000	2.03e-139	445	chromosome assembly protein [Candidatus Lokiarchaeota archaeon CR_4]
bin.105.strict_NODE_3_length_111434_cov_27.546611_22	Hel238.bin.105	NA	NA	NA	NA	IPR027417	P-loop containing nucleoside triphosphate hydrolase	NA	KKK40563	1.51e-138	410	cell division control protein 6 [Lokiarchaeum sp. GC14_75]
bin.105.strict_NODE_3_length_111434_cov_27.546611_23	Hel238.bin.105	NA	COG0388	arCOG00062	nitrilase cyanide hydratase and apolipoprotein n-acyltransferase	IPR003010	Carbon-nitrogen hydrolase	K13566	KKK40562	5.3e-121	355	Formamidase [Lokiarchaeum sp. GC14_75]
bin.105.strict_NODE_3_length_111434_cov_27.546611_24	Hel238.bin.105	K07025	COG1011	arCOG02291	hydrolase	IPR006439	HAD hydrolase, subfamily IA	K07025	KKK40561	9.12e-112	330	putative HAD-hydrolase [Lokiarchaeum sp. GC14_75]
bin.105.strict_NODE_3_length_111434_cov_27.546611_26	Hel238.bin.105	NA	NA	NA	NA	IPR011991	Winged helix-turn-helix DNA-binding domain	NA	OLS14866	1.14e-10	62	hypothetical protein RBG13Loki_1498 [Candidatus Lokiarchaeota archaeon CR_4]
bin.105.strict_NODE_3_length_111434_cov_27.546611_27	Hel238.bin.105	NA	COG4003	arCOG05763	Uncharacterized protein conserved in archaea (DUF2095)	IPR018662	Protein of unknown function DUF2095	NA	WP_014121813	9.68e-11	65.9	DUF2095 domain-containing protein [Thermococcus sp. AM4]
bin.105.strict_NODE_3_length_111434_cov_27.546611_28	Hel238.bin.105	K02877	COG1632	arCOG04209	50S ribosomal protein L15E	IPR012678	Ribosomal protein L23/L15e core domain	K02877	KKK40556	3.88e-121	349	50S ribosomal protein L15e [Lokiarchaeum sp. GC14_75]
bin.105.strict_NODE_3_length_111434_cov_27.546611_3	Hel238.bin.105	K07918,K07976	NA	NA	member RAS oncogene	IPR027417	P-loop containing nucleoside triphosphate hydrolase	NA	KKK41155	1.36e-57	187	small GTP-binding domain protein [Lokiarchaeum sp. GC14_75]
bin.105.strict_NODE_3_length_111434_cov_27.546611_33	Hel238.bin.105	NA	NA	NA	NA	NA	NA	NA	KYK29613	2.03e-09	61.2	hypothetical protein AYK19_19545 [Theionarchaea archaeon DG-70-1]
bin.105.strict_NODE_3_length_111434_cov_27.546611_34	Hel238.bin.105	K01696,K06001	COG1350	NA	The beta subunit is responsible for the synthesis of L- tryptophan from indole and L-serine (By similarity)	IPR001926	Tryptophan synthase beta subunit-like PLP-dependent enzyme	K06001	KKK40540	0	762	Tryptophan synthase beta chain [Lokiarchaeum sp. GC14_75]
bin.105.strict_NODE_3_length_111434_cov_27.546611_36	Hel238.bin.105	NA	NA	NA	NA	NA	NA	NA	KKK40541	2.36e-99	304	Cytidylyltransferase family protein [Lokiarchaeum sp. GC14_75]
bin.105.strict_NODE_3_length_111434_cov_27.546611_37	Hel238.bin.105	K00610	COG1781	arCOG04229	Involved in allosteric regulation of aspartate carbamoyltransferase (By similarity)	IPR020545	Aspartate carbamoyltransferase regulatory subunit, N-terminal	K00610	KKK40542	4.75e-85	256	Aspartate carbamoyltransferase regulatory chain [Lokiarchaeum sp. GC14_75]
bin.105.strict_NODE_3_length_111434_cov_27.546611_39	Hel238.bin.105	NA	COG1293	arCOG01695	Fibronectin-binding A domain protein	IPR008532	Domain of unknown function DUF814	NA	KYH40344	2.87e-122	388	fibronectin-binding protein [Candidatus Bathyarchaeota archaeon B26-1]
bin.105.strict_NODE_3_length_111434_cov_27.546611_4	Hel238.bin.105	K00004	COG1063	NA	Dehydrogenase	IPR011032	GroES-like	NA	WP_014186570	2.18e-44	164	butanediol dehydrogenase [Desulfosporosinus orientis]
bin.105.strict_NODE_3_length_111434_cov_27.546611_40	Hel238.bin.105	K01126	COG0584	arCOG00701	glycerophosphoryl diester phosphodiesterase	IPR017946	PLC-like phosphodiesterase, TIM beta/alpha-barrel domain	K18694	KRT65015	1.17e-25	110	UgpQ, glycerophosphoryl diester phosphodiesterase, glycerophosphoryl diester phosphodiesterase [Candidatus Dadabacteria bacterium CSP1-2]
bin.105.strict_NODE_3_length_111434_cov_27.546611_45	Hel238.bin.105	NA	NA	NA	NA	IPR002759	Ribonuclease P/MRP protein subunit	NA	KKK40551	1.39e-26	102	Ribonuclease P protein component 2 [Lokiarchaeum sp. GC14_75]
bin.105.strict_NODE_3_length_111434_cov_27.546611_46	Hel238.bin.105	NA	NA	NA	NA	IPR016195	Polymerase/histidinol phosphatase-like	NA	KKK40552	4.94e-70	223	ribonuclease P protein component 3 [Lokiarchaeum sp. GC14_75]
bin.105.strict_NODE_3_length_111434_cov_27.546611_47	Hel238.bin.105	K18853	COG1146	arCOG00621	Methanogenesis marker 16 metalloprotein	IPR002708	Homocysteine biosynthesis enzyme, sulfur-incorporation	NA	OLS15021	6.34e-161	470	Ferredoxin oxidoreductase [Candidatus Lokiarchaeota archaeon CR_4]
bin.105.strict_NODE_3_length_111434_cov_27.546611_48	Hel238.bin.105	K01652	COG0028	arCOG01998	Acetolactate synthase, large subunit	IPR029035	DHS-like NAD/FAD-binding domain	K01652	KKK40554	0	798	Acetolactate synthase isozyme 3 large subunit [Lokiarchaeum sp. GC14_75]
bin.105.strict_NODE_3_length_111434_cov_27.546611_49	Hel238.bin.105	NA	COG1028	NA	Short-chain dehydrogenase reductase SDR	IPR016040	NAD(P)-binding domain	K00059	KKK40555	5.63e-116	342	3-oxoacyl-[acyl-carrier-protein]
bin.105.strict_NODE_3_length_111434_cov_27.546611_5	Hel238.bin.105	K03657	COG0210	NA	UvrD REP helicase	IPR014017	UvrD-like DNA helicase, C-terminal	K03657	PIS29437	2.2e-167	506	ATP-dependent DNA helicase [bacterium (Candidatus Saganbacteria) CG08_land_8_20_14_0_20_45_16]
bin.105.strict_NODE_3_length_111434_cov_27.546611_50	Hel238.bin.105	K15429	COG2520	arCOG00033	N2,N2-dimethylguanosine tRNA methyltransferase	IPR029063	S-adenosyl-L-methionine-dependent methyltransferase	K15429	KKK40303	9.13e-126	376	tRNA (guanine(37)-N1)-methyltransferase Trm5b [Lokiarchaeum sp. GC14_75]
bin.105.strict_NODE_3_length_111434_cov_27.546611_51	Hel238.bin.105	K09738	COG2090	arCOG04171	Domain of unknown function (DUF371)	IPR007171	Protein of unknown function DUF371	K09738	WP_010980211	1.08e-33	124	DUF371 domain-containing protein [Sulfolobus tokodaii]
bin.105.strict_NODE_3_length_111434_cov_27.546611_52	Hel238.bin.105	K07398,K18779	COG0343	arCOG00989	Exchanges the guanine residue with 7-cyano-7- deazaguanine (preQ0) at position 15 in the dihydrouridine loop (D- loop) of archaeal tRNAs (By similarity)	IPR002616	tRNA-guanine(15) transglycosylase-like	K18779	KKK40532	0	670	tRNA-guanine(15) transglycosylase [Lokiarchaeum sp. GC14_75]
bin.105.strict_NODE_3_length_111434_cov_27.546611_53	Hel238.bin.105	K18532	COG1936	arCOG01038	Broad-specificity nucleoside monophosphate (NMP) kinase that catalyzes the reversible transfer of the terminal phosphate group between nucleoside triphosphates and monophosphates (By similarity)	IPR027417	P-loop containing nucleoside triphosphate hydrolase	K18532	KKK40306	1.21e-65	209	Cytidylate kinase [Lokiarchaeum sp. GC14_75]
bin.105.strict_NODE_3_length_111434_cov_27.546611_58	Hel238.bin.105	K03124	COG1405	arCOG01981	Stabilizes TBP binding to an archaeal box-A promoter. Also responsible for recruiting RNA polymerase II to the pre- initiation complex (DNA-TBP-TFIIB) (By similarity)	IPR013763	Cyclin-like	K15196	KKK40528	6.89e-178	501	Transcription initiation factor IIB [Lokiarchaeum sp. GC14_75]
bin.105.strict_NODE_3_length_111434_cov_27.546611_59	Hel238.bin.105	NA	COG0663	NA	transferase, hexapeptide repeat	IPR001451	Hexapeptide repeat	NA	KKK40312	1.79e-98	292	Carnitine operon protein CaiE [Lokiarchaeum sp. GC14_75]
bin.105.strict_NODE_3_length_111434_cov_27.546611_6	Hel238.bin.105	K10726	COG1241	arCOG00439	replicative DNA helicase Mcm	IPR012340	Nucleic acid-binding, OB-fold	K10726	KKK41154	0	1126	Minichromosome maintenance protein MCM [Lokiarchaeum sp. GC14_75]
bin.105.strict_NODE_3_length_111434_cov_27.546611_60	Hel238.bin.105	NA	COG0327	NA	NGG1-interacting factor 3	IPR002678	GTP cyclohydrolase 1 type 2/Nif3	NA	KKK40313	1.44e-92	283	putative GTP cyclohydrolase 1 type 2 [Lokiarchaeum sp. GC14_75]
bin.105.strict_NODE_3_length_111434_cov_27.546611_61	Hel238.bin.105	K02503	COG0537	NA	Histidine triad (HIT) protein	IPR001310	Histidine triad (HIT) protein	K02503	OLS13613	3.67e-38	135	histidine triad (HIT) protein [Candidatus Lokiarchaeota archaeon CR_4]
bin.105.strict_NODE_3_length_111434_cov_27.546611_64	Hel238.bin.105	NA	NA	NA	NA	IPR011991	Winged helix-turn-helix DNA-binding domain	NA	KKK40316	7.02e-29	107	Sugar-specific transcriptional regulator TrmB [Lokiarchaeum sp. GC14_75]
bin.105.strict_NODE_3_length_111434_cov_27.546611_65	Hel238.bin.105	K06174	COG1245	arCOG00187	ABC transporter	IPR003439	ABC transporter-like	K06174	KKK40521	0	913	Glutathione import ATP-binding protein GsiA [Lokiarchaeum sp. GC14_75]
bin.105.strict_NODE_3_length_111434_cov_27.546611_66	Hel238.bin.105	K04566	COG1384	arCOG00485	lysyl-tRNA synthetase (EC 6.1.1.6)	NA	NA	K04566	KKK40520	0	693	Lysine--tRNA ligase [Lokiarchaeum sp. GC14_75]
bin.105.strict_NODE_3_length_111434_cov_27.546611_67	Hel238.bin.105	K16190	NA	NA	GHMP kinases C terminal	IPR013750	GHMP kinase, C-terminal domain	K16190	WP_016481607	1.14e-21	105	mevalonate kinase [Chthonomonas calidirosea]
bin.105.strict_NODE_3_length_111434_cov_27.546611_69	Hel238.bin.105	K02892	COG0089	arCOG04072	Binds to 23S rRNA. One of the proteins that surrounds the polypeptide exit tunnel on the outside of the ribosome (By similarity)	IPR012678	Ribosomal protein L23/L15e core domain	K02893	KKK40516	3.6e-43	144	50S ribosomal protein L23P [Lokiarchaeum sp. GC14_75]
bin.105.strict_NODE_3_length_111434_cov_27.546611_7	Hel238.bin.105	NA	COG1413	arCOG02966	PBS lyase HEAT-like repeat	NA	NA	NA	KKK41153	0	1248	HEAT repeat protein [Lokiarchaeum sp. GC14_75]
bin.105.strict_NODE_3_length_111434_cov_27.546611_70	Hel238.bin.105	K02930	COG0088	arCOG04071	One of the primary rRNA binding proteins, this protein initially binds near the 5'-end of the 23S rRNA. It is important during the early stages of 50S assembly. It makes multiple contacts with different domains of the 23S rRNA in the assembled 50S subunit and ribosome (By similarity)	IPR002136	Ribosomal protein L4/L1e	K02930	KKK40515	5.71e-124	362	50S ribosomal protein L4 [Lokiarchaeum sp. GC14_75]
bin.105.strict_NODE_3_length_111434_cov_27.546611_71	Hel238.bin.105	K02906	COG0087	arCOG04070	One of the primary rRNA binding proteins, it binds directly near the 3'-end of the 23S rRNA, where it nucleates assembly of the 50S subunit (By similarity)	IPR019928	Ribosomal protein L3, archaeal	K02906	KKK40514	0	562	50S ribosomal protein L3 [Lokiarchaeum sp. GC14_75]
bin.105.strict_NODE_3_length_111434_cov_27.546611_72	Hel238.bin.105	K07332	COG0630	arCOG01817	type II secretion system protein E	IPR027417	P-loop containing nucleoside triphosphate hydrolase	K07332	KKK40513	0	586	Type IV secretion system protein VirB11 [Lokiarchaeum sp. GC14_75]
bin.105.strict_NODE_3_length_111434_cov_27.546611_76	Hel238.bin.105	NA	NA	NA	NA	IPR024096	NO signalling/Golgi transport ligand-binding domain	NA	OLS13351	5.5e-44	152	hypothetical protein RBG13Loki_3038 [Candidatus Lokiarchaeota archaeon CR_4]
bin.105.strict_NODE_3_length_111434_cov_27.546611_78	Hel238.bin.105	NA	NA	NA	NA	IPR000045	Prepilin type IV endopeptidase, peptidase domain	NA	KKK40507	4.39e-17	86.3	hypothetical protein Lokiarch_50430 [Lokiarchaeum sp. GC14_75]
bin.105.strict_NODE_3_length_111434_cov_27.546611_79	Hel238.bin.105	NA	NA	NA	NA	IPR011991	Winged helix-turn-helix DNA-binding domain	NA	KKK45205	3.48e-27	104	putative transcription regulator [Lokiarchaeum sp. GC14_75]
bin.105.strict_NODE_3_length_111434_cov_27.546611_80	Hel238.bin.105	K10725	COG1474	arCOG00467	Cell division control protein 6	IPR003593	AAA+ ATPase domain	NA	KKK40505	0	535	Orc1/cdc6 family related protein [Lokiarchaeum sp. GC14_75]
bin.105.strict_NODE_3_length_111434_cov_27.546611_82	Hel238.bin.105	K02962	COG1383	arCOG01885	30S ribosomal protein S17E	IPR001210	Ribosomal protein S17e	K02962	KKK40503	5.81e-31	111	30S ribosomal protein S17e [Lokiarchaeum sp. GC14_75]
bin.105.strict_NODE_3_length_111434_cov_27.546611_83	Hel238.bin.105	NA	NA	NA	NA	IPR009563	Sjoegren syndrome/scleroderma autoantigen 1	K07143	AEA46223	6.11e-09	60.5	Sjogrens syndrome scleroderma autoantigen 1 [Archaeoglobus veneficus SNP6]
bin.105.strict_NODE_3_length_111434_cov_27.546611_84	Hel238.bin.105	K03124	COG1405	arCOG01981	Stabilizes TBP binding to an archaeal box-A promoter. Also responsible for recruiting RNA polymerase II to the pre- initiation complex (DNA-TBP-TFIIB) (By similarity)	NA	NA	NA	KKK40501	2.04e-163	469	Transcription initiation factor IIB 2 [Lokiarchaeum sp. GC14_75]
bin.105.strict_NODE_3_length_111434_cov_27.546611_86	Hel238.bin.105	K06883	COG1100	NA	Gliding motility protein MglA	IPR027417	P-loop containing nucleoside triphosphate hydrolase	K07945	KKK40499	5.21e-138	395	small GTP-binding domain protein [Lokiarchaeum sp. GC14_75]
bin.105.strict_NODE_3_length_111434_cov_27.546611_88	Hel238.bin.105	K06883	COG1100	NA	ADP-ribosylation factor family	IPR006689	Small GTPase superfamily, ARF/SAR type	K06883	KKK40497	3.84e-98	292	small GTP-binding domain protein [Lokiarchaeum sp. GC14_75]
bin.105.strict_NODE_3_length_111434_cov_27.546611_9	Hel238.bin.105	K00762	COG0461	arCOG00029	Catalyzes the transfer of a ribosyl phosphate group from 5-phosphoribose 1-diphosphate to orotate, leading to the formation of orotidine monophosphate (OMP) (By similarity)	IPR029057	Phosphoribosyltransferase-like	K00762	SME96274	5.03e-60	197	orotate phosphoribosyltransferase [Pseudobacteriovorax antillogorgiicola]
bin.105.strict_NODE_3_length_111434_cov_27.546611_90	Hel238.bin.105	NA	NA	NA	NA	NA	NA	NA	KXH70344	2.31e-44	163	hypothetical protein AM324_01405 [Candidatus Thorarchaeota archaeon SMTZ1-83]
bin.105.strict_NODE_3_length_111434_cov_27.546611_92	Hel238.bin.105	K06942	COG0012	arCOG00357	Translation-associated GTPase	IPR012676	TGS-like	K06942	KKK42550	0	547	Ribosome-binding ATPase YchF [Lokiarchaeum sp. GC14_75]
bin.105.strict_NODE_3_length_111434_cov_27.546611_93	Hel238.bin.105	K06915	NA	NA	Domain of unknown function DUF87	IPR027417	P-loop containing nucleoside triphosphate hydrolase	NA	KKK42022	0	589	AAA-like domain protein [Lokiarchaeum sp. GC14_75]
bin.105.strict_NODE_3_length_111434_cov_27.546611_94	Hel238.bin.105	NA	COG0459	arCOG01257	Thermosome	NA	NA	K22447	KKK42553	0	842	Thermosome subunit beta [Lokiarchaeum sp. GC14_75]
bin.105.strict_NODE_3_length_111434_cov_27.546611_95	Hel238.bin.105	K09140	COG2042	arCOG04733	pre-rRNA processing protein involved in ribosome biogenesis (By similarity)	IPR007177	Ribosome biogenesis protein, C-terminal	K09140	WP_013867546	4.72e-36	131	ribosome biogenesis protein MJ0708 [Methanothermococcus okinawensis]
bin.105.strict_NODE_3_length_111434_cov_27.546611_96	Hel238.bin.105	NA	NA	NA	NA	NA	NA	NA	KKK42555	0	533	hypothetical protein Lokiarch_33920 [Lokiarchaeum sp. GC14_75]
bin.105.strict_NODE_30_length_40048_cov_28.107128_1	Hel238.bin.105	NA	NA	NA	NA	IPR003033	SCP2 sterol-binding domain	NA	NA	NA	NA	NA
bin.105.strict_NODE_30_length_40048_cov_28.107128_10	Hel238.bin.105	K04034,K04035	COG1032	arCOG01356	radical sam domain protein	NA	NA	NA	KKK43228	1.21e-176	509	Radical SAM superfamily enzyme [Lokiarchaeum sp. GC14_75]
bin.105.strict_NODE_30_length_40048_cov_28.107128_12	Hel238.bin.105	NA	NA	NA	N-formylglutamate amidohydrolase	NA	NA	NA	PKK75665	4.46e-12	75.1	hypothetical protein RhiirC2_736152 [Rhizophagus irregularis]
bin.105.strict_NODE_30_length_40048_cov_28.107128_14	Hel238.bin.105	K03424	COG0084	NA	TatD related DNase	IPR032466	Metal-dependent hydrolase	K03424	KKK43222	1.32e-128	373	putative deoxyribonuclease YjjV [Lokiarchaeum sp. GC14_75]
bin.105.strict_NODE_30_length_40048_cov_28.107128_15	Hel238.bin.105	K00192	COG1152	arCOG02428	Part of a complex that catalyzes the reversible cleavage of acetyl-CoA, allowing autotrophic growth from CO(2) (By similarity)	IPR017896	4Fe-4S ferredoxin-type, iron-sulphur binding domain	K00192	OLS15365	0	1006	acetyl-CoA decarbonylase/synthase, subunit alpha [Candidatus Lokiarchaeota archaeon CR_4]
bin.105.strict_NODE_30_length_40048_cov_28.107128_16	Hel238.bin.105	NA	COG0438	NA	group 1 glycosyl transferase	NA	NA	NA	KKK42705	0	540	D-inositol 3-phosphate glycosyltransferase [Lokiarchaeum sp. GC14_75]
bin.105.strict_NODE_30_length_40048_cov_28.107128_17	Hel238.bin.105	NA	NA	NA	Glycosyl transferases group 1	NA	NA	K12993	OQX64901	0	1003	glycosyl transferase family 1 [Desulfococcus sp. 4484_242]
bin.105.strict_NODE_30_length_40048_cov_28.107128_18	Hel238.bin.105	NA	COG2152	NA	glycosidase	IPR007184	Mannoside phosphorylase	NA	KKK43344	0	525	Beta-1,4-mannooligosaccharide phosphorylase [Lokiarchaeum sp. GC14_75]
bin.105.strict_NODE_30_length_40048_cov_28.107128_2	Hel238.bin.105	NA	NA	NA	NA	IPR003033	SCP2 sterol-binding domain	NA	WP_090309353	3.69e-08	57.8	MULTISPECIES: SCP-2 family sterol carrier protein [Pseudomonas]
bin.105.strict_NODE_30_length_40048_cov_28.107128_21	Hel238.bin.105	K00560	COG0207	arCOG03214	May catalyze the biosynthesis of dTMP using an	IPR023451	Thymidylate synthase/dCMP hydroxymethylase domain	K00560	KKK43221	1.91e-158	455	putative thymidylate synthase [Lokiarchaeum sp. GC14_75]
bin.105.strict_NODE_30_length_40048_cov_28.107128_22	Hel238.bin.105	NA	NA	NA	NA	IPR003749	ThiamineS/Molybdopterin converting factor subunit 1	NA	KKK43220	1.67e-30	112	ThiS family protein [Lokiarchaeum sp. GC14_75]
bin.105.strict_NODE_30_length_40048_cov_28.107128_25	Hel238.bin.105	K06287	COG0424	NA	Maf-like protein	IPR003697	Maf-like protein	K06287	KKK43217	4.72e-72	226	Maf-like protein YhdE [Lokiarchaeum sp. GC14_75]
bin.105.strict_NODE_30_length_40048_cov_28.107128_28	Hel238.bin.105	K05844,K15740	COG0189	arCOG01589	Alpha-L-glutamate ligase, RimK family	IPR013651	ATP-grasp fold, RimK-type	K15740	KKK43213	2.06e-154	441	Tetrahydromethanopterin:alpha-L-glutamate ligase [Lokiarchaeum sp. GC14_75]
bin.105.strict_NODE_30_length_40048_cov_28.107128_3	Hel238.bin.105	NA	NA	NA	Methyltransferase domain	IPR029063	S-adenosyl-L-methionine-dependent methyltransferase	NA	KKK42124	3.89e-55	184	SAM-dependent methyltransferase [Lokiarchaeum sp. GC14_75]
bin.105.strict_NODE_30_length_40048_cov_28.107128_31	Hel238.bin.105	NA	NA	NA	NA	IPR027417	P-loop containing nucleoside triphosphate hydrolase	NA	OLS12897	4.39e-33	127	hypothetical protein RBG13Loki_3474 [Candidatus Lokiarchaeota archaeon CR_4]
bin.105.strict_NODE_30_length_40048_cov_28.107128_36	Hel238.bin.105	K03529	COG1196	arCOG00371	Required for chromosome condensation and partitioning (By similarity)	IPR010935	SMCs flexible hinge	NA	KKK41523	0	1125	Chromosome partition protein Smc [Lokiarchaeum sp. GC14_75]
bin.105.strict_NODE_30_length_40048_cov_28.107128_38	Hel238.bin.105	NA	COG0389	arCOG03896	Protein of unknown function (DUF2769)	IPR020075	Uncharacterised protein family AF2234	NA	WP_062400050	6.73e-18	79.7	DUF2769 domain-containing protein [Methanogenium cariaci]
bin.105.strict_NODE_30_length_40048_cov_28.107128_39	Hel238.bin.105	K03892	COG0640	NA	Transcriptional regulator, arsr family	NA	NA	NA	OLS32517	2.7e-17	81.6	HTH-type transcriptional repressor AseR [Candidatus Heimdallarchaeota archaeon AB_125]
bin.105.strict_NODE_30_length_40048_cov_28.107128_4	Hel238.bin.105	NA	NA	NA	NA	IPR003033	SCP2 sterol-binding domain	NA	KKK40480	7.29e-31	117	SCP-2 sterol transfer family protein [Lokiarchaeum sp. GC14_75]
bin.105.strict_NODE_30_length_40048_cov_28.107128_40	Hel238.bin.105	NA	COG1810	arCOG02469	Pfam:DUF166	IPR003745	Protein of unknown function DUF166	NA	WP_013645433	1.03e-19	92	hypothetical protein [Methanobacterium lacus]
bin.105.strict_NODE_30_length_40048_cov_28.107128_41	Hel238.bin.105	K00197	COG1456	NA	CO dehydrogenase acetyl-CoA synthase gamma subunit (corrinoid Fe-S	IPR029063	S-adenosyl-L-methionine-dependent methyltransferase	NA	KKK40361	2.13e-147	435	Acetyl-CoA decarbonylase/synthase complex subunit gamma 1, partial [Lokiarchaeum sp. GC14_75]
bin.105.strict_NODE_30_length_40048_cov_28.107128_42	Hel238.bin.105	NA	NA	NA	NA	NA	NA	NA	NA	NA	NA	NA
bin.105.strict_NODE_30_length_40048_cov_28.107128_5	Hel238.bin.105	NA	NA	NA	NA	IPR003033	SCP2 sterol-binding domain	NA	KKK40480	2.73e-29	113	SCP-2 sterol transfer family protein [Lokiarchaeum sp. GC14_75]
bin.105.strict_NODE_30_length_40048_cov_28.107128_6	Hel238.bin.105	K08303	COG0826	arCOG03202	Peptidase U32	IPR001539	Peptidase U32	K08303	KKK40338	0	695	putative protease YhbU precursor [Lokiarchaeum sp. GC14_75]
bin.105.strict_NODE_30_length_40048_cov_28.107128_7	Hel238.bin.105	NA	COG0501	NA	peptidase	IPR001915	Peptidase M48	K03799	GBC99685	4.87e-104	333	Protease HtpX [bacterium HR17]
bin.105.strict_NODE_30_length_40048_cov_28.107128_9	Hel238.bin.105	K03575	COG1194	NA	a g-specific adenine glycosylase	IPR003265	HhH-GPD domain	K03575	KKK43227	4.93e-115	340	A/G-specific adenine glycosylase [Lokiarchaeum sp. GC14_75]
bin.105.strict_NODE_31_length_39826_cov_27.512114_10	Hel238.bin.105	NA	COG1404	arCOG00702	PKD domain	NA	NA	NA	KKK43849	5.82e-25	114	Periplasmic copper-binding protein (NosD) [Lokiarchaeum sp. GC14_75]
bin.105.strict_NODE_35_length_36780_cov_27.353840_21	Hel238.bin.105	K00297	COG0685	NA	Methylenetetrahydrofolate reductase	IPR029041	FAD-linked oxidoreductase-like	NA	KKK46480	0	520	Bifunctional homocysteine S-methyltransferase/5,10-methylenetetrahydrofolate reductase [Lokiarchaeum sp. GC14_75]	THF_WL
bin.105.strict_NODE_35_length_36780_cov_27.353840_22	Hel238.bin.105	NA	NA	NA	Methylene-tetrahydrofolate reductase C terminal	IPR022026	Methylene-tetrahydrofolate reductase C-terminal	NA	OYT44979	1.38e-76	238	5,10-methylenetetrahydrofolate reductase [Candidatus Bathyarchaeota archaeon ex4484_40]	THF_WL
bin.105.strict_NODE_35_length_36780_cov_27.353840_30	Hel238.bin.105	K00297	COG0685	NA	Methylenetetrahydrofolate reductase	IPR029041	FAD-linked oxidoreductase-like	K00297	KKK46469	6.36e-172	488	Bifunctional homocysteine S-methyltransferase/5,10-methylenetetrahydrofolate reductase [Lokiarchaeum sp. GC14_75]	THF_WL
bin.105.strict_NODE_35_length_36780_cov_27.353840_31	Hel238.bin.105	NA	NA	NA	Methylene-tetrahydrofolate reductase C terminal	IPR022026	Methylene-tetrahydrofolate reductase C-terminal	NA	OFV65747	3.7e-68	219	5,10-methylenetetrahydrofolate reductase [Candidatus Syntrophoarchaeum butanivorans]	THF_WL
bin.105.strict_NODE_31_length_39826_cov_27.512114_15	Hel238.bin.105	NA	NA	NA	NA	NA	NA	NA	KKK45808	6.34e-15	70.9	Ferredoxin domain containing protein [Lokiarchaeum sp. GC14_75]
bin.105.strict_NODE_31_length_39826_cov_27.512114_16	Hel238.bin.105	K00174	COG0674	NA	Pyruvate flavodoxin ferredoxin oxidoreductase domain protein	IPR002869	Pyruvate-flavodoxin oxidoreductase, central domain	K00174	KKK46183	0	923	2-oxoacid:ferredoxin oxidoreductase, alpha and gamma subunit [Lokiarchaeum sp. GC14_75]
bin.105.strict_NODE_31_length_39826_cov_27.512114_17	Hel238.bin.105	K00175	COG1013	NA	pyruvate ferredoxin flavodoxin oxidoreductase, beta subunit	IPR029061	Thiamin diphosphate-binding fold	K00175	KKK46182	1.92e-141	407	2-oxoacid:ferredoxin oxidoreductase, beta subunit [Lokiarchaeum sp. GC14_75]
bin.105.strict_NODE_31_length_39826_cov_27.512114_18	Hel238.bin.105	K00483,K14534	COG2368	NA	4-hydroxyphenylacetate	IPR009100	Acyl-CoA dehydrogenase/oxidase, N-terminal and middle domain	K00483	OGP52281	0	778	aromatic ring hydroxylase [Deltaproteobacteria bacterium RBG_13_43_22]
bin.105.strict_NODE_31_length_39826_cov_27.512114_19	Hel238.bin.105	NA	NA	NA	NA	IPR001647	DNA-binding HTH domain, TetR-type	NA	WP_011051869	2.05e-07	60.1	MULTISPECIES: TetR/AcrR family transcriptional regulator [Xanthomonas]
bin.105.strict_NODE_31_length_39826_cov_27.512114_20	Hel238.bin.105	K01069	COG0491	NA	Metallo-beta-lactamase superfamily	IPR001279	Metallo-beta-lactamase	NA	KKK43905	4.5e-48	171	putative metallo-hydrolase [Lokiarchaeum sp. GC14_75]
bin.105.strict_NODE_31_length_39826_cov_27.512114_21	Hel238.bin.105	K00666,K13776	COG0318	NA	synthetase	IPR000873	AMP-dependent synthetase/ligase	K13776	KKK44738	0	624	Long-chain-fatty-acid--CoA ligase FadD17 [Lokiarchaeum sp. GC14_75]
bin.105.strict_NODE_31_length_39826_cov_27.512114_22	Hel238.bin.105	K03738,K11389	COG2414	NA	Aldehyde ferredoxin oxidoreductase	IPR001203	Aldehyde ferredoxin oxidoreductase, C-terminal	K03738	KYH41380	0	824	aldehyde:ferredoxin oxidoreductase [Candidatus Bathyarchaeota archaeon B26-2]
bin.105.strict_NODE_31_length_39826_cov_27.512114_23	Hel238.bin.105	K00002,K13953,K13979,K15020	COG1064	arCOG01455	alcohol dehydrogenase	IPR013154	Alcohol dehydrogenase, N-terminal	K13953	KKK45502	4.24e-166	475	Alcohol dehydrogenase [Lokiarchaeum sp. GC14_75]
bin.105.strict_NODE_31_length_39826_cov_27.512114_25	Hel238.bin.105	K00248,K00249	COG1960	NA	acyl-CoA dehydrogenase	IPR009075	Acyl-CoA dehydrogenase/oxidase C-terminal	K00253	OLS14446	8.04e-141	417	acyl-CoA dehydrogenase domain-containing protein [Candidatus Lokiarchaeota archaeon CR_4]
bin.105.strict_NODE_31_length_39826_cov_27.512114_26	Hel238.bin.105	NA	NA	NA	Pfam:PGAM	IPR029033	Histidine phosphatase superfamily	NA	KXH78051	5.14e-13	75.9	hypothetical protein AM324_11025 [Candidatus Thorarchaeota archaeon SMTZ1-83]
bin.105.strict_NODE_31_length_39826_cov_27.512114_27	Hel238.bin.105	K05606	NA	NA	Inherit from bactNOG: Lactoylglutathione lyase	NA	NA	NA	SNT73936	5.79e-14	79.3	Glyoxalase/Bleomycin resistance protein/Dioxygenase superfamily protein [Paracoccus seriniphilus]
bin.105.strict_NODE_31_length_39826_cov_27.512114_28	Hel238.bin.105	NA	NA	NA	ADP-ribosylation crystallin J1	IPR005502	ADP-ribosylation/Crystallin J1	NA	OLS13287	3.06e-47	176	crystallin [Candidatus Lokiarchaeota archaeon CR_4]
bin.105.strict_NODE_31_length_39826_cov_27.512114_29	Hel238.bin.105	K00046,K00065	NA	NA	2-deoxy-D-gluconate 3-dehydrogenase	IPR002347	Short-chain dehydrogenase/reductase SDR	K00059	OUU05767	3.74e-74	235	hypothetical protein CBB90_02370 [Gammaproteobacteria bacterium TMED30]
bin.105.strict_NODE_31_length_39826_cov_27.512114_3	Hel238.bin.105	NA	COG0621	arCOG01358	MiaB-like tRNA modifying enzyme	IPR013848	Methylthiotransferase, N-terminal	K15865	KKK42981	0	566	(Dimethylallyl)adenosine tRNA methylthiotransferase MiaB [Lokiarchaeum sp. GC14_75]
bin.105.strict_NODE_31_length_39826_cov_27.512114_30	Hel238.bin.105	K17747	NA	NA	Short-chain dehydrogenase reductase SDR	IPR016040	NAD(P)-binding domain	NA	KKK41180	2.05e-129	390	1-deoxy-11-beta-hydroxypentalenate dehydrogenase [Lokiarchaeum sp. GC14_75]
bin.105.strict_NODE_31_length_39826_cov_27.512114_31	Hel238.bin.105	K01652	COG0028	arCOG01998	Acetolactate synthase, large subunit	IPR011766	Thiamine pyrophosphate enzyme, C-terminal TPP-binding	K01652	KKK43505	0	732	Acetolactate synthase large subunit [Lokiarchaeum sp. GC14_75]
bin.105.strict_NODE_31_length_39826_cov_27.512114_32	Hel238.bin.105	NA	COG2141	NA	Luciferase-like monooxygenase	IPR011251	Luciferase-like domain	NA	KKK42115	2.11e-164	468	putative F420-dependent oxidoreductase [Lokiarchaeum sp. GC14_75]
bin.105.strict_NODE_31_length_39826_cov_27.512114_33	Hel238.bin.105	NA	COG1600	NA	Catalyzes the conversion of epoxyqueuosine (oQ) to queuosine (Q), which is a hypermodified base found in the wobble positions of tRNA(Asp), tRNA(Asn), tRNA(His) and tRNA(Tyr) (By similarity)	NA	NA	NA	WP_012173606	2.9e-105	323	4Fe-4S ferredoxin iron-sulfur-binding domain-containing protein [Desulfococcus oleovorans]
bin.105.strict_NODE_31_length_39826_cov_27.512114_34	Hel238.bin.105	K00656	COG1882	NA	formate acetyltransferase	IPR001150	Glycine radical domain	NA	WP_014809982	0	838	pyruvate formate-lyase [Desulfomonile tiedjei]
bin.105.strict_NODE_31_length_39826_cov_27.512114_35	Hel238.bin.105	NA	COG0243	NA	Molybdopterin oxidoreductase	NA	NA	K21307	PKN38702	2.31e-69	231	molybdopterin oxidoreductase [Deltaproteobacteria bacterium HGW-Deltaproteobacteria-2]
bin.105.strict_NODE_31_length_39826_cov_27.512114_4	Hel238.bin.105	K01563	COG0596	NA	alpha/beta hydrolase fold	IPR029058	Alpha/Beta hydrolase fold	NA	KKK42983	6.57e-152	436	Haloalkane dehalogenase [Lokiarchaeum sp. GC14_75]
bin.105.strict_NODE_31_length_39826_cov_27.512114_5	Hel238.bin.105	NA	NA	NA	nitroreductase	NA	NA	NA	KKK42200	1.35e-54	186	malonic semialdehyde reductase RutE [Lokiarchaeum sp. GC14_75]
bin.105.strict_NODE_31_length_39826_cov_27.512114_6	Hel238.bin.105	K00241,K03389	COG2048	arCOG00338	CoB CoM heterodisulfide reductase, subunit B (EC 1.8.98.1)	IPR004017	Cysteine-rich domain	NA	KKK41107	5.55e-126	370	CoB--CoM heterodisulfide reductase subunit B [Lokiarchaeum sp. GC14_75]
bin.105.strict_NODE_31_length_39826_cov_27.512114_7	Hel238.bin.105	K12574	COG0595	arCOG00547	RNA-metabolising metallo-beta-lactamase	IPR001279	Metallo-beta-lactamase	K12574	WP_067260086	4.88e-98	315	RNase J family beta-CASP ribonuclease [Methanobrevibacter cuticularis]
bin.105.strict_NODE_31_length_39826_cov_27.512114_8	Hel238.bin.105	NA	NA	NA	NA	IPR026870	Zinc-ribbon domain	NA	KKK40169	3.67e-14	77.8	hypothetical protein Lokiarch_53630 [Lokiarchaeum sp. GC14_75]
bin.105.strict_NODE_31_length_39826_cov_27.512114_9	Hel238.bin.105	K02379	COG1526	NA	Necessary for formate dehydrogenase activity (By similarity)	IPR003786	Protein FdhD	K02379	KKK40170	5.24e-111	330	Protein FdhD [Lokiarchaeum sp. GC14_75]
bin.105.strict_NODE_32_length_39422_cov_26.683924_1	Hel238.bin.105	NA	NA	NA	NA	NA	NA	NA	KKK43370	6.97e-08	55.1	hypothetical protein Lokiarch_27460 [Lokiarchaeum sp. GC14_75]
bin.105.strict_NODE_32_length_39422_cov_26.683924_10	Hel238.bin.105	NA	NA	NA	GYD domain	IPR014845	Uncharacterised protein GYD	NA	OYD14100	2.59e-27	104	GYD family protein [candidate division WOR-3 bacterium JGI_Cruoil_03_44_89]
bin.105.strict_NODE_32_length_39422_cov_26.683924_11	Hel238.bin.105	NA	COG1600	NA	Reductive dehalogenase	IPR012832	Reductive dehalogenase	NA	KKK40854	2.58e-178	508	reductive dehalogenase [Lokiarchaeum sp. GC14_75]
bin.105.strict_NODE_32_length_39422_cov_26.683924_12	Hel238.bin.105	NA	COG0673	arCOG01622	oxidoreductase domain-containing protein	IPR004104	Oxidoreductase, C-terminal	NA	WP_029277311	1.15e-89	282	gfo/Idh/MocA family oxidoreductase [Pedobacter borealis]
bin.105.strict_NODE_32_length_39422_cov_26.683924_13	Hel238.bin.105	NA	COG0399	NA	DegT/DnrJ/EryC1/StrS aminotransferase family	IPR015424	Pyridoxal phosphate-dependent transferase	K13010	GAK58373	0	520	glutamine--scyllo-inositol transaminase [Candidatus Vecturithrix granuli]
bin.105.strict_NODE_32_length_39422_cov_26.683924_14	Hel238.bin.105	K01887	COG0018	NA	Arginyl-tRNA synthetase	IPR008909	DALR anticodon binding	K01887	KKK43379	0	739	Arginine--tRNA ligase [Lokiarchaeum sp. GC14_75]
bin.105.strict_NODE_32_length_39422_cov_26.683924_15	Hel238.bin.105	K01480	COG0010	NA	agmatinase (EC 3.5.3.11)	IPR005925	Agmatinase-related	K01480	KKK40857	7.13e-131	382	N(1)-aminopropylagmatine ureohydrolase [Lokiarchaeum sp. GC14_75]
bin.105.strict_NODE_32_length_39422_cov_26.683924_16	Hel238.bin.105	K00809	COG1899	arCOG04142	Catalyzes the NAD-dependent oxidative cleavage of spermidine and the subsequent transfer of the butylamine moiety of spermidine to the epsilon-amino group of a specific lysine residue of the eIF-5A precursor protein to form the intermediate deoxyhypusine residue (By similarity)	IPR029035	DHS-like NAD/FAD-binding domain	K00809	KKK43381	1.43e-169	482	Deoxyhypusine synthase-like protein [Lokiarchaeum sp. GC14_75]
[truncated: 44,206 more rows]

## Sheet: Table S4
Table S4 Relatvie abundance of Loki-2a and Loki-2b in RNA-SIP fraction from 13C-protein incubations.
[truncated: 6 more rows]

[truncated: 2 more sheets: Table S5, Table S6]
